# Supplementary material for: (1S,3R,8R,9R,10S)-2,2-Dibromo-3,7,7,10-tetra­methyl-9β,10β-ep­oxy-3,7,7,10-tetra­methyl­tricyclo­[6.4.0.01,3]dodeca­ne
Source: Acta Crystallogr Sect E Struct Rep Online. 2013 Mar 9;69(Pt 4):o521–2. doi: 10.1107/S1600536813006077 (PMC3629578; doi:10.1107/S1600536813006077)
Supplement: Supplementary file 1 [file e-69-0o521-sup1.cif]

##############################################################################
#                                                                            #
# This CIF contains the data in a paper accepted for publication in          #
# Acta Crystallographica Section E. It conforms to the requirements of       #
# Notes for Authors for Acta Crystallographica Section E, and has been       #
# peer reviewed under the auspices of the IUCr Commission on Journals.       #
#                                                                            #
# Full details of the Crystallographic Information File format               #
# are given in the paper "The Crystallographic Information File (CIF):       #
# a New Standard Archive File for Crystallography" by S. R. Hall, F. H.      #
# Allen and I. D. Brown [Acta Cryst. (1991), A47, 655-685].                  #
#                                                                            #
# The current version of the core CIF dictionary is obtainable from          #
# ftp://ftp.iucr.org/pub/cif_core.dic.                                       #
#                                                                            #
# Software is freely available for graphical display of the structure(s)     #
# in this CIF. For information consult the CIF software page                 #
# http://www.iucr.org/resources/cif/software.                                #
#                                                                            #
# This file may be used for bona fide research purposes within the           #
# scientific community so long as proper attribution is given to the journal # 
# article from which it was obtained.                                        #
#                                                                            #
##############################################################################
data_I
_audit_creation_method     SHELXL-97
_chemical_name_systematic
;\
(1<i>S</i>,3<i>R</i>,8<i>R</i>,9<i>R</i>,10<i>S</i>)-2,2-Dibromo-3,7,7,10-\
tetramethyl-9\b,10\b-epoxy-3,7,7,10-tetramethyltricyclo[6.4.0.0^1,3^]dodecane
;
_chemical_name_common     ?
_chemical_formula_moiety     'C16 H24 Br2 O'
_chemical_formula_sum     'C16 H24 Br2 O'
_chemical_formula_iupac     'C16 H24 Br2 O'
_chemical_formula_weight     392.17
_chemical_melting_point     ?
_symmetry_cell_setting     orthorhombic
_symmetry_space_group_name_H-M     'P 21 21 21'
_symmetry_space_group_name_Hall     'p 2ac 2ab'
loop_
    _symmetry_equiv_pos_as_xyz
    'x, y, z'
    '-x+1/2, -y, z+1/2'
    '-x, y+1/2, -z+1/2'
    'x+1/2, -y+1/2, -z'
_cell_length_a     7.9772(4)
_cell_length_b     12.8562(7)
_cell_length_c     16.1719(8)
_cell_angle_alpha     90.00
_cell_angle_beta     90.00
_cell_angle_gamma     90.00
_cell_volume     1658.53(15)
_cell_formula_units_Z     4
_cell_measurement_reflns_used     4637
_cell_measurement_theta_min     2.85
_cell_measurement_theta_max     29.57
_cell_measurement_temperature     296(2)
_exptl_crystal_description     Block
_exptl_crystal_colour     colourless
_exptl_crystal_size_max     0.41
_exptl_crystal_size_mid     0.32
_exptl_crystal_size_min     0.27
_exptl_crystal_density_diffrn     1.571
_exptl_crystal_density_meas     ?
_exptl_crystal_density_method     'not measured'
_exptl_crystal_F_000     792
_exptl_absorpt_coefficient_mu     4.879
_exptl_absorpt_correction_type     multi-scan
_exptl_absorpt_process_details     '(SADABS; Sheldrick, 2008)'
_exptl_absorpt_correction_T_min     0.4069
_exptl_absorpt_correction_T_max     0.7470
_exptl_special_details     ?
_diffrn_ambient_temperature     296(2)
_diffrn_radiation_type     MoK\a
_diffrn_radiation_wavelength     0.71073
_diffrn_radiation_source     'fine-focus sealed tube'
_diffrn_radiation_monochromator     graphite
_diffrn_measurement_device_type     'Bruker X8 APEX'
_diffrn_measurement_method     '\f and \w scans'
_diffrn_reflns_number     15200
_diffrn_reflns_av_R_equivalents     0.0363
_diffrn_reflns_av_sigmaI/netI     0.0507
_diffrn_reflns_theta_min     2.85
_diffrn_reflns_theta_max     29.57
_diffrn_reflns_theta_full     29.57
_diffrn_measured_fraction_theta_max     0.998
_diffrn_measured_fraction_theta_full     0.998
_diffrn_reflns_limit_h_min     -11
_diffrn_reflns_limit_h_max     11
_diffrn_reflns_limit_k_min     -17
_diffrn_reflns_limit_k_max     15
_diffrn_reflns_limit_l_min     -22
_diffrn_reflns_limit_l_max     14
_refine_special_details
;
Refinement of <i>F</i>^2^ against all reflections. The weighted <i>R</i>-factor
<i>wR</i> and goodness of fit <i>S</i> are based on <i>F</i>^2^, conventional
<i>R</i>-factors <i>R</i> are based on <i>F</i>, with <i>F</i> set to zero for
negative <i>F</i>^2^. The threshold expression of <i>F</i>^2^ >
\s(<i>F</i>^2^) is used only for calculating <i>R</i>-factors(gt) <i>etc</i>.
and is not relevant to the choice of reflections for refinement.
<i>R</i>-factors based on <i>F</i>^2^ are statistically about twice as large
as those based on <i>F</i>, and <i>R</i>- factors based on all data will be
even larger.
;
_reflns_number_total     4637
_reflns_number_gt     3298
_reflns_threshold_expression     I>2sigma(I)
_refine_ls_structure_factor_coef     Fsqd
_refine_ls_matrix_type     full
_refine_ls_R_factor_all     0.0600
_refine_ls_R_factor_gt     0.0325
_refine_ls_wR_factor_gt     0.0682
_refine_ls_wR_factor_ref     0.0738
_refine_ls_goodness_of_fit_ref     1.020
_refine_ls_restrained_S_all     1.020
_refine_ls_number_reflns     4637
_refine_ls_number_parameters     173
_refine_ls_number_restraints     0
_refine_ls_hydrogen_treatment     constr
_refine_ls_weighting_scheme     calc
_refine_ls_weighting_details
         'calc w=1/[\s^2^(Fo^2^)+(0.0307P)^2^+0.0000P] where P=(Fo^2^+2Fc^2^)/3'
_atom_sites_solution_hydrogens     geom
_atom_sites_solution_primary     direct
_atom_sites_solution_secondary     difmap
_refine_ls_shift/su_max     0.001
_refine_ls_shift/su_mean     0.000
_refine_diff_density_max     0.409
_refine_diff_density_min     -0.457
_refine_ls_extinction_method     'SHELXL97 (Sheldrick, 2008)'
_refine_ls_extinction_coef     0.0016(5)
_refine_ls_extinction_expression
                                  'Fc^*^=kFc[1+0.001xFc^2^\l^3^/sin(2\q)]^-1/4^'
_refine_ls_abs_structure_details
                              'Flack & Bernardinelli (2000), 1998 Friedel pairs'
_refine_ls_abs_structure_Flack     0.014(10)
loop_
    _atom_type_symbol
    _atom_type_description
    _atom_type_scat_dispersion_real
    _atom_type_scat_dispersion_imag
    _atom_type_scat_source
    'C' 'C' 0.0033 0.0016
                         'International Tables Vol C Tables 4.2.6.8 and 6.1.1.4'
    'H' 'H' 0.0000 0.0000
                         'International Tables Vol C Tables 4.2.6.8 and 6.1.1.4'
    'O' 'O' 0.0106 0.0060
                         'International Tables Vol C Tables 4.2.6.8 and 6.1.1.4'
    'Br' 'Br' -0.2901 2.4595
                         'International Tables Vol C Tables 4.2.6.8 and 6.1.1.4'
_computing_data_collection     'APEX2 (Bruker, 2009)'
_computing_cell_refinement     'SAINT (Bruker, 2009)'
_computing_data_reduction     'SAINT (Bruker, 2009)'
_computing_structure_solution     'SHELXS97 (Sheldrick, 2008)'
_computing_structure_refinement     'SHELXL97 (Sheldrick, 2008)'
_computing_molecular_graphics     'ORTEP-3 for Windows (Farrugia, 2012)'
_computing_publication_material
                               'PLATON (Spek, 2009) and publCIF (Westrip, 2010)'
loop_
    _atom_site_type_symbol
    _atom_site_label
    _atom_site_fract_x
    _atom_site_fract_y
    _atom_site_fract_z
    _atom_site_U_iso_or_equiv
    _atom_site_adp_type
    _atom_site_calc_flag
    _atom_site_refinement_flags
    _atom_site_occupancy
    _atom_site_symmetry_multiplicity
    _atom_site_disorder_assembly
    _atom_site_disorder_group
    C C1 0.4959(3) 0.9764(2) 0.00560(15) 0.0325(5) Uani d . 1 1 . .
    C C2 0.6592(3) 0.9395(2) 0.04293(16) 0.0404(6) Uani d . 1 1 . .
    C C3 0.5934(3) 0.8863(2) -0.03369(19) 0.0448(7) Uani d . 1 1 . .
    C C4 0.6887(4) 0.9048(3) -0.1148(2) 0.0587(9) Uani d . 1 1 . .
    H H4A 0.7562 0.8439 -0.1270 0.070 Uiso calc R 1 1 . .
    H H4B 0.7641 0.9633 -0.1076 0.070 Uiso calc R 1 1 . .
    C C5 0.5722(4) 0.9266(3) -0.1883(2) 0.0676(11) Uani d . 1 1 . .
    H H5A 0.6300 0.9089 -0.2392 0.081 Uiso calc R 1 1 . .
    H H5B 0.4741 0.8824 -0.1841 0.081 Uiso calc R 1 1 . .
    C C6 0.5167(4) 1.0390(3) -0.19240(18) 0.0596(9) Uani d . 1 1 . .
    H H6A 0.4619 1.0491 -0.2454 0.072 Uiso calc R 1 1 . .
    H H6B 0.6169 1.0816 -0.1927 0.072 Uiso calc R 1 1 . .
    C C7 0.3993(3) 1.0825(2) -0.12543(16) 0.0433(7) Uani d . 1 1 . .
    C C8 0.4885(3) 1.0819(2) -0.03933(15) 0.0316(5) Uani d . 1 1 . .
    H H8 0.6055 1.1004 -0.0506 0.038 Uiso calc R 1 1 . .
    C C9 0.4239(3) 1.1658(2) 0.01801(16) 0.0374(6) Uani d . 1 1 . .
    H H9 0.4807 1.2330 0.0124 0.045 Uiso calc R 1 1 . .
    O O1 0.2442(2) 1.17299(17) 0.03278(13) 0.0503(5) Uani d . 1 1 . .
    C C10 0.3546(3) 1.1457(2) 0.10036(16) 0.0454(7) Uani d . 1 1 . .
    C C11 0.3355(3) 1.0354(3) 0.12860(17) 0.0540(8) Uani d . 1 1 . .
    H H11A 0.2298 1.0284 0.1577 0.065 Uiso calc R 1 1 . .
    H H11B 0.4247 1.0193 0.1673 0.065 Uiso calc R 1 1 . .
    C C12 0.3405(3) 0.9577(2) 0.05873(17) 0.0434(6) Uani d . 1 1 . .
    H H12A 0.2405 0.9648 0.0251 0.052 Uiso calc R 1 1 . .
    H H12B 0.3430 0.8877 0.0810 0.052 Uiso calc R 1 1 . .
    C C13 0.5257(5) 0.7765(3) -0.0288(3) 0.0738(11) Uani d . 1 1 . .
    H H13A 0.4902 0.7545 -0.0828 0.111 Uiso calc R 1 1 . .
    H H13B 0.4320 0.7747 0.0084 0.111 Uiso calc R 1 1 . .
    H H13C 0.6119 0.7307 -0.0090 0.111 Uiso calc R 1 1 . .
    C C14 0.3664(5) 1.1961(3) -0.1496(2) 0.0664(9) Uani d . 1 1 . .
    H H14A 0.2932 1.2275 -0.1097 0.100 Uiso calc R 1 1 . .
    H H14B 0.3149 1.1984 -0.2032 0.100 Uiso calc R 1 1 . .
    H H14C 0.4707 1.2333 -0.1511 0.100 Uiso calc R 1 1 . .
    C C15 0.2311(3) 1.0239(3) -0.12733(19) 0.0626(9) Uani d . 1 1 . .
    H H15A 0.2492 0.9523 -0.1129 0.094 Uiso calc R 1 1 . .
    H H15B 0.1839 1.0279 -0.1818 0.094 Uiso calc R 1 1 . .
    H H15C 0.1552 1.0548 -0.0884 0.094 Uiso calc R 1 1 . .
    C C16 0.3686(5) 1.2270(3) 0.1671(2) 0.0763(11) Uani d . 1 1 . .
    H H16A 0.4449 1.2034 0.2090 0.115 Uiso calc R 1 1 . .
    H H16B 0.2602 1.2387 0.1913 0.115 Uiso calc R 1 1 . .
    H H16C 0.4094 1.2907 0.1436 0.115 Uiso calc R 1 1 . .
    Br Br1 0.85914(3) 1.02421(3) 0.041525(19) 0.05303(11) Uani d . 1 1 . .
    Br Br2 0.66225(4) 0.86201(3) 0.14535(2) 0.07179(14) Uani d . 1 1 . .
loop_
    _atom_site_aniso_label
    _atom_site_aniso_U_11
    _atom_site_aniso_U_22
    _atom_site_aniso_U_33
    _atom_site_aniso_U_12
    _atom_site_aniso_U_13
    _atom_site_aniso_U_23
    C1 0.0318(11) 0.0302(14) 0.0355(13) -0.0019(12) 0.0017(10) -0.0015(12)
    C2 0.0370(12) 0.0395(15) 0.0446(14) 0.0013(12) -0.0010(13) 0.0059(12)
    C3 0.0425(14) 0.0336(17) 0.0584(17) 0.0003(11) -0.0005(13) -0.0066(14)
    C4 0.0548(17) 0.059(2) 0.0627(19) 0.0102(15) 0.0065(15) -0.0287(17)
    C5 0.074(2) 0.086(3) 0.0422(17) -0.001(2) 0.0017(16) -0.0345(18)
    C6 0.0609(18) 0.088(3) 0.0302(14) -0.002(2) -0.0040(12) -0.0032(16)
    C7 0.0497(15) 0.0508(19) 0.0295(13) -0.0009(13) -0.0044(11) -0.0007(12)
    C8 0.0321(11) 0.0323(14) 0.0303(12) -0.0011(10) 0.0037(11) 0.0021(11)
    C9 0.0376(12) 0.0331(17) 0.0415(15) 0.0005(11) 0.0017(11) -0.0021(12)
    O1 0.0408(9) 0.0570(14) 0.0532(12) 0.0160(9) 0.0026(9) -0.0053(11)
    C10 0.0388(13) 0.0579(19) 0.0397(14) 0.0083(15) 0.0041(13) -0.0110(13)
    C11 0.0461(15) 0.075(2) 0.0411(15) 0.0023(17) 0.0126(13) 0.0073(15)
    C12 0.0327(12) 0.0433(17) 0.0543(16) -0.0012(13) 0.0049(12) 0.0120(13)
    C13 0.066(2) 0.033(2) 0.123(4) -0.0004(16) -0.013(2) -0.007(2)
    C14 0.079(2) 0.071(2) 0.0487(17) 0.011(2) -0.0039(19) 0.0207(17)
    C15 0.0542(16) 0.090(3) 0.0436(16) -0.0074(19) -0.0102(13) -0.0064(19)
    C16 0.076(2) 0.089(3) 0.064(2) 0.012(2) 0.0117(19) -0.039(2)
    Br1 0.03457(13) 0.0605(2) 0.06396(19) -0.00414(15) -0.00528(13) -0.00561(16)
    Br2 0.0688(2) 0.0793(3) 0.0673(2) 0.0137(2) -0.00527(18) 0.03512(19)
_geom_special_details
;
All e.s.d.'s (except the e.s.d. in the dihedral angle between two l.s. planes)
are estimated using the full covariance matrix. The cell e.s.d.'s are taken
into account individually in the estimation of e.s.d.'s in distances, angles
and torsion angles; correlations between e.s.d.'s in cell parameters are only
used when they are defined by crystal symmetry. An approximate (isotropic)
treatment of cell e.s.d.'s is used for estimating e.s.d.'s involving l.s.
planes.
;
loop_
    _geom_bond_atom_site_label_1
    _geom_bond_atom_site_label_2
    _geom_bond_site_symmetry_2
    _geom_bond_distance
    _geom_bond_publ_flag
    C1 C2 . 1.512(3) ?
    C1 C12 . 1.527(3) ?
    C1 C3 . 1.533(4) ?
    C1 C8 . 1.540(4) ?
    C2 C3 . 1.510(4) ?
    C2 Br1 . 1.931(3) ?
    C2 Br2 . 1.933(3) ?
    C3 C13 . 1.513(5) ?
    C3 C4 . 1.534(4) ?
    C4 C5 . 1.535(5) ?
    C4 H4A . 0.9700 ?
    C4 H4B . 0.9700 ?
    C5 C6 . 1.512(6) ?
    C5 H5A . 0.9700 ?
    C5 H5B . 0.9700 ?
    C6 C7 . 1.537(4) ?
    C6 H6A . 0.9700 ?
    C6 H6B . 0.9700 ?
    C7 C14 . 1.534(5) ?
    C7 C15 . 1.540(4) ?
    C7 C8 . 1.564(3) ?
    C8 C9 . 1.513(4) ?
    C8 H8 . 0.9800 ?
    C9 O1 . 1.457(3) ?
    C9 C10 . 1.465(4) ?
    C9 H9 . 0.9800 ?
    O1 C10 . 1.447(3) ?
    C10 C11 . 1.498(4) ?
    C10 C16 . 1.507(4) ?
    C11 C12 . 1.508(4) ?
    C11 H11A . 0.9700 ?
    C11 H11B . 0.9700 ?
    C12 H12A . 0.9700 ?
    C12 H12B . 0.9700 ?
    C13 H13A . 0.9600 ?
    C13 H13B . 0.9600 ?
    C13 H13C . 0.9600 ?
    C14 H14A . 0.9600 ?
    C14 H14B . 0.9600 ?
    C14 H14C . 0.9600 ?
    C15 H15A . 0.9600 ?
    C15 H15B . 0.9600 ?
    C15 H15C . 0.9600 ?
    C16 H16A . 0.9600 ?
    C16 H16B . 0.9600 ?
    C16 H16C . 0.9600 ?
loop_
    _geom_angle_atom_site_label_1
    _geom_angle_atom_site_label_2
    _geom_angle_atom_site_label_3
    _geom_angle_site_symmetry_1
    _geom_angle_site_symmetry_3
    _geom_angle
    _geom_angle_publ_flag
    C2 C1 C12 . . 115.2(2) ?
    C2 C1 C3 . . 59.43(18) ?
    C12 C1 C3 . . 121.8(2) ?
    C2 C1 C8 . . 119.8(2) ?
    C12 C1 C8 . . 111.9(2) ?
    C3 C1 C8 . . 119.3(2) ?
    C3 C2 C1 . . 60.96(18) ?
    C3 C2 Br1 . . 122.22(19) ?
    C1 C2 Br1 . . 122.02(19) ?
    C3 C2 Br2 . . 118.3(2) ?
    C1 C2 Br2 . . 120.94(17) ?
    Br1 C2 Br2 . . 106.89(12) ?
    C2 C3 C13 . . 120.3(3) ?
    C2 C3 C1 . . 59.61(18) ?
    C13 C3 C1 . . 120.1(3) ?
    C2 C3 C4 . . 117.3(2) ?
    C13 C3 C4 . . 111.4(3) ?
    C1 C3 C4 . . 119.3(3) ?
    C3 C4 C5 . . 113.0(3) ?
    C3 C4 H4A . . 109.0 ?
    C5 C4 H4A . . 109.0 ?
    C3 C4 H4B . . 109.0 ?
    C5 C4 H4B . . 109.0 ?
    H4A C4 H4B . . 107.8 ?
    C6 C5 C4 . . 112.7(3) ?
    C6 C5 H5A . . 109.0 ?
    C4 C5 H5A . . 109.0 ?
    C6 C5 H5B . . 109.0 ?
    C4 C5 H5B . . 109.0 ?
    H5A C5 H5B . . 107.8 ?
    C5 C6 C7 . . 119.7(3) ?
    C5 C6 H6A . . 107.4 ?
    C7 C6 H6A . . 107.4 ?
    C5 C6 H6B . . 107.4 ?
    C7 C6 H6B . . 107.4 ?
    H6A C6 H6B . . 106.9 ?
    C14 C7 C6 . . 105.7(3) ?
    C14 C7 C15 . . 108.2(3) ?
    C6 C7 C15 . . 109.8(3) ?
    C14 C7 C8 . . 108.1(2) ?
    C6 C7 C8 . . 110.4(2) ?
    C15 C7 C8 . . 114.3(2) ?
    C9 C8 C1 . . 110.6(2) ?
    C9 C8 C7 . . 112.7(2) ?
    C1 C8 C7 . . 116.3(2) ?
    C9 C8 H8 . . 105.4 ?
    C1 C8 H8 . . 105.4 ?
    C7 C8 H8 . . 105.4 ?
    O1 C9 C10 . . 59.36(18) ?
    O1 C9 C8 . . 118.8(2) ?
    C10 C9 C8 . . 124.1(2) ?
    O1 C9 H9 . . 114.5 ?
    C10 C9 H9 . . 114.5 ?
    C8 C9 H9 . . 114.5 ?
    C10 O1 C9 . . 60.61(16) ?
    O1 C10 C9 . . 60.03(16) ?
    O1 C10 C11 . . 113.5(2) ?
    C9 C10 C11 . . 118.8(2) ?
    O1 C10 C16 . . 114.7(3) ?
    C9 C10 C16 . . 120.1(3) ?
    C11 C10 C16 . . 116.5(3) ?
    C10 C11 C12 . . 113.3(2) ?
    C10 C11 H11A . . 108.9 ?
    C12 C11 H11A . . 108.9 ?
    C10 C11 H11B . . 108.9 ?
    C12 C11 H11B . . 108.9 ?
    H11A C11 H11B . . 107.7 ?
    C11 C12 C1 . . 109.8(2) ?
    C11 C12 H12A . . 109.7 ?
    C1 C12 H12A . . 109.7 ?
    C11 C12 H12B . . 109.7 ?
    C1 C12 H12B . . 109.7 ?
    H12A C12 H12B . . 108.2 ?
    C3 C13 H13A . . 109.5 ?
    C3 C13 H13B . . 109.5 ?
    H13A C13 H13B . . 109.5 ?
    C3 C13 H13C . . 109.5 ?
    H13A C13 H13C . . 109.5 ?
    H13B C13 H13C . . 109.5 ?
    C7 C14 H14A . . 109.5 ?
    C7 C14 H14B . . 109.5 ?
    H14A C14 H14B . . 109.5 ?
    C7 C14 H14C . . 109.5 ?
    H14A C14 H14C . . 109.5 ?
    H14B C14 H14C . . 109.5 ?
    C7 C15 H15A . . 109.5 ?
    C7 C15 H15B . . 109.5 ?
    H15A C15 H15B . . 109.5 ?
    C7 C15 H15C . . 109.5 ?
    H15A C15 H15C . . 109.5 ?
    H15B C15 H15C . . 109.5 ?
    C10 C16 H16A . . 109.5 ?
    C10 C16 H16B . . 109.5 ?
    H16A C16 H16B . . 109.5 ?
    C10 C16 H16C . . 109.5 ?
    H16A C16 H16C . . 109.5 ?
    H16B C16 H16C . . 109.5 ?
loop_
    _geom_hbond_atom_site_label_D
    _geom_hbond_atom_site_label_H
    _geom_hbond_atom_site_label_A
    _geom_hbond_site_symmetry_A
    _geom_hbond_distance_DH
    _geom_hbond_distance_HA
    _geom_hbond_distance_DA
    _geom_hbond_angle_DHA
    C9 H9 O1 4_575 0.98 2.53 3.391(3) 146
data_global
_journal_date_recd_electronic     2013-03-02
_journal_date_accepted     2013-03-03
_journal_name_full     'Acta Crystallographica, Section E'
_journal_year     2013
_journal_volume     69
_journal_issue      4
_journal_page_first     o521
_journal_page_last     o522
_journal_paper_category     QO
_journal_paper_doi     10.1107/S1600536813006077
_journal_coeditor_code     FJ2620
_publ_contact_author_name     'Abdelouahd Oukhrib'
_publ_contact_author_address
;
Laboratoire de Chimie Biomol\'eculaire, Substances Naturelles et
R\'eactivit\'e "Unit\'e Associ\'ee au CNRST(URAC16)",
Facult\'e des Sciences Semlalia, BP 2390, Bd My Abdellah,
40000 Marrakech, Morocco
;
_publ_contact_author_email     'berraho@uca.ma'
_publ_contact_author_fax     '0021224437408'
_publ_contact_author_phone     '0021224434649'
_publ_section_title
;\
(1<i>S</i>,3<i>R</i>,8<i>R</i>,9<i>R</i>,10<i>S</i>)-2,2-Dibromo-3,7,7,10-\
tetramethyl-9\b,10\b-epoxy-3,7,7,10-tetramethyltricyclo[6.4.0.0^1,3^]dodecane
;
loop_
    _publ_author_name
    _publ_author_address
    'Oukhrib, Abdelouahd'
;
Laboratoire de Chimie Biomol\'eculaire,
Substances Naturelles et R\'eactivit\'e "Unit\'e Associ\'ee au CNRST (URAC16)",
Facult\'e des Sciences Semlalia, BP 2390, Bd My Abdellah,
40000 Marrakech, Morocco
;
    'Benharref, Ahmed'
;
Laboratoire de Chimie Biomol\'eculaire,
Substances Naturelles et R\'eactivit\'e "Unit\'e Associ\'ee au CNRST (URAC16)",
Facult\'e des Sciences Semlalia, BP 2390, Bd My Abdellah,
40000 Marrakech, Morocco
;
    'Saadi, Mohamed'
;
Laboratoire de Chimie du Solide Appliqu\'ee
Facult\'e des Sciences, Avenue Ibn Battouta
BP 1014 Rabat, Morocco
;
    'Berraho, Moha'
;
Laboratoire de Chimie Biomol\'eculaire,
Substances Naturelles et R\'eactivit\'e "Unit\'e Associ\'ee au CNRST (URAC16)",
Facult\'e des Sciences Semlalia, BP 2390, Bd My Abdellah,
40000 Marrakech, Morocco
;
    'El Ammari, Lahcen'
;
Laboratoire de Chimie du Solide Appliqu\'ee
Facult\'e des Sciences, Avenue Ibn Battouta
BP 1014 Rabat, Morocco
;
_iucr_refine_instructions_details
;
TITL EL_D805_DRX3_epdib in P2(1)2(1)2(1)
CELL  0.71073   7.9772  12.8562  16.1719   90.000   90.000   90.000
ZERR    4.00   0.0004   0.0007   0.0008    0.000    0.000    0.000
LATT  -1
SYMM  1/2 - X, - Y, 1/2 + Z
SYMM  - X, 1/2 + Y, 1/2 - Z
SYMM  1/2 + X, 1/2 - Y, - Z
SFAC  C    H     O   BR
UNIT  64   96    4   8
MERG   2
OMIT     1   3   0
OMIT     0   4   7
shel  40 0.72
FMAP   2
PLAN   10
ACTA
BOND
BOND   $H
HTAB  2.6
HTAB  C9 O1_$1
eqiv  $1 1/2+x, 5/2-y, -z
L.S.    10
TEMP    23.00
WGHT    0.030700
EXTI    0.001592
FVAR       0.15990
C1    1    0.495885    0.976358    0.005599    11.00000    0.03176    0.03020 =
         0.03549   -0.00150    0.00171   -0.00186
C2    1    0.659246    0.939506    0.042926    11.00000    0.03703    0.03951 =
         0.04464    0.00589   -0.00102    0.00133
C3    1    0.593411    0.886285   -0.033685    11.00000    0.04248    0.03355 =
         0.05839   -0.00656   -0.00049    0.00025
C4    1    0.688687    0.904757   -0.114761    11.00000    0.05475    0.05855 =
         0.06267   -0.02870    0.00645    0.01019
AFIX  23
H4A   2    0.756224    0.843945   -0.127034    11.00000   -1.20000
H4B   2    0.764053    0.963280   -0.107612    11.00000   -1.20000
AFIX   0
C5    1    0.572213    0.926639   -0.188307    11.00000    0.07423    0.08626 =
         0.04222   -0.03451    0.00175   -0.00085
AFIX  23
H5A   2    0.629995    0.908925   -0.239169    11.00000   -1.20000
H5B   2    0.474066    0.882418   -0.184067    11.00000   -1.20000
AFIX   0
C6    1    0.516674    1.038951   -0.192405    11.00000    0.06088    0.08768 =
         0.03022   -0.00324   -0.00403   -0.00249
AFIX  23
H6A   2    0.461935    1.049085   -0.245355    11.00000   -1.20000
H6B   2    0.616936    1.081638   -0.192668    11.00000   -1.20000
AFIX   0
C7    1    0.399342    1.082536   -0.125434    11.00000    0.04969    0.05080 =
         0.02954   -0.00073   -0.00442   -0.00090
C8    1    0.488538    1.081859   -0.039329    11.00000    0.03214    0.03225 =
         0.03033    0.00210    0.00366   -0.00114
AFIX  13
H8    2    0.605489    1.100359   -0.050640    11.00000   -1.20000
AFIX   0
C9    1    0.423918    1.165795    0.018013    11.00000    0.03760    0.03312 =
         0.04154   -0.00208    0.00173    0.00050
AFIX  13
H9    2    0.480725    1.233012    0.012392    11.00000   -1.20000
AFIX   0
O1    3    0.244162    1.172987    0.032778    11.00000    0.04075    0.05703 =
         0.05321   -0.00528    0.00260    0.01596
C10   1    0.354550    1.145700    0.100364    11.00000    0.03875    0.05788 =
         0.03970   -0.01100    0.00407    0.00833
C11   1    0.335538    1.035392    0.128597    11.00000    0.04613    0.07488 =
         0.04111    0.00730    0.01259    0.00231
AFIX  23
H11A  2    0.229781    1.028361    0.157666    11.00000   -1.20000
H11B  2    0.424674    1.019350    0.167349    11.00000   -1.20000
AFIX   0
C12   1    0.340477    0.957731    0.058728    11.00000    0.03274    0.04333 =
         0.05429    0.01202    0.00488   -0.00118
AFIX  23
H12A  2    0.240479    0.964772    0.025065    11.00000   -1.20000
H12B  2    0.343042    0.887684    0.080980    11.00000   -1.20000
AFIX   0
C13   1    0.525667    0.776531   -0.028839    11.00000    0.06586    0.03301 =
         0.12257   -0.00711   -0.01346   -0.00041
AFIX  33
H13A  2    0.490176    0.754506   -0.082791    11.00000   -1.50000
H13B  2    0.431991    0.774705    0.008398    11.00000   -1.50000
H13C  2    0.611850    0.730743   -0.009049    11.00000   -1.50000
AFIX   0
C14   1    0.366445    1.196052   -0.149624    11.00000    0.07949    0.07093 =
         0.04866    0.02074   -0.00388    0.01149
AFIX  33
H14A  2    0.293214    1.227499   -0.109699    11.00000   -1.50000
H14B  2    0.314861    1.198378   -0.203225    11.00000   -1.50000
H14C  2    0.470667    1.233341   -0.151092    11.00000   -1.50000
AFIX   0
C15   1    0.231052    1.023863   -0.127326    11.00000    0.05416    0.08992 =
         0.04365   -0.00642   -0.01016   -0.00739
AFIX  33
H15A  2    0.249170    0.952297   -0.112930    11.00000   -1.50000
H15B  2    0.183909    1.027883   -0.181850    11.00000   -1.50000
H15C  2    0.155183    1.054836   -0.088377    11.00000   -1.50000
AFIX   0
C16   1    0.368550    1.227007    0.167141    11.00000    0.07576    0.08891 =
         0.06433   -0.03941    0.01167    0.01226
AFIX  33
H16A  2    0.444881    1.203405    0.209023    11.00000   -1.50000
H16B  2    0.260239    1.238693    0.191288    11.00000   -1.50000
H16C  2    0.409448    1.290714    0.143647    11.00000   -1.50000
AFIX   0
BR1   4    0.859141    1.024207    0.041525    11.00000    0.03457    0.06055 =
         0.06396   -0.00561   -0.00528   -0.00414
BR2   4    0.662254    0.862006    0.145345    11.00000    0.06878    0.07929 =
         0.06732    0.03512   -0.00527    0.01368
HKLF 4
REM  EL_D805_DRX3_epdib in P2(1)2(1)2(1)
REM R1 =  0.0325 for   3298 Fo > 4sig(Fo)  and  0.0600 for all   4637 data
REM    173 parameters refined using      0 restraints
END
WGHT      0.0306      0.0000
REM Highest difference peak  0.409,  deepest hole -0.457,  1-sigma level  0.056
Q1    1   0.8653  0.9759  0.0127  11.00000  0.05    0.41
Q2    1   0.6205  0.8145  0.1091  11.00000  0.05    0.39
Q3    1   0.8396  1.0636  0.0016  11.00000  0.05    0.38
Q4    1   0.6621  0.9041  0.1060  11.00000  0.05    0.34
Q5    1   0.4733  1.0247 -0.0174  11.00000  0.05    0.28
Q6    1   0.6356  0.9026  0.1746  11.00000  0.05    0.26
Q7    1   0.7669  1.0237  0.0506  11.00000  0.05    0.26
Q8    1   0.4235  0.9747  0.0251  11.00000  0.05    0.25
Q9    1   0.7555  0.8651  0.1393  11.00000  0.05    0.24
Q10   1   0.5438  0.8573  0.1433  11.00000  0.05    0.23
;
