# Supplementary material for: (1S,3R,8R,9R,10S)-2,2-Dibromo-3,7,7,10-tetra­methyl-9β,10β-ep­oxy-3,7,7,10-tetra­methyl­tricyclo­[6.4.0.01,3]dodeca­ne
Source: Acta Crystallogr Sect E Struct Rep Online. 2013 Mar 9;69(Pt 4):o521–2. doi: 10.1107/S1600536813006077 (PMC3629578; doi:10.1107/S1600536813006077)
Supplement: Supplementary file 2 [file e-69-0o521-Isup2.hkl]

# 
# h,k,l, Fc-squared, Fo-squared, sigma(Fo-squared) and status flag 
# 
data_I
_shelx_title ' EL_D805_DRX3_epdib in P2(1)2(1)2(1)' 
_shelx_refln_list_code          4 
_shelx_F_calc_maximum      196.12 
_exptl_crystal_F_000       792.00 
_reflns_d_resolution_high  0.7201 
 
loop_ 
 _symmetry_equiv_pos_as_xyz 
 'x, y, z' 
 '-x+1/2, -y, z+1/2' 
 '-x, y+1/2, -z+1/2' 
 'x+1/2, -y+1/2, -z' 
 
_cell_length_a     7.9772 
_cell_length_b    12.8562 
_cell_length_c    16.1719 
_cell_angle_alpha  90.000 
_cell_angle_beta   90.000 
_cell_angle_gamma  90.000 
 
_shelx_F_squared_multiplier     1.000 
 
loop_ 
 _refln_index_h 
 _refln_index_k 
 _refln_index_l 
 _refln_F_squared_calc 
 _refln_F_squared_meas 
 _refln_F_squared_sigma 
 _refln_observed_status 
   2   0   0     4024.30     4225.22     98.95 o 
   4   0   0    14628.72    15121.56    350.61 o 
   6   0   0     6863.82     7036.01    164.78 o 
   8   0   0      964.35      982.02     36.87 o 
  10   0   0      567.01      446.74     49.68 o 
   1   1   0    11431.08     9984.43    208.71 o 
   2   1   0    38461.67    37534.76    575.29 o 
   3   1   0     4496.65     4740.27     73.13 o 
   4   1   0     1282.36     1275.70     22.12 o 
   5   1   0     9448.63     9996.03    164.45 o 
   6   1   0      342.34      352.17      9.85 o 
   7   1   0      170.17      183.72      8.09 o 
   8   1   0      403.35      413.22     19.24 o 
   9   1   0      501.72      522.40     36.31 o 
  10   1   0       11.06        2.46     20.09 o 
  11   1   0       28.07       72.99     27.49 o 
   0   2   0    27559.69    24895.65   3006.46 o 
   1   2   0     4405.39     4635.49     98.14 o 
   2   2   0      377.41      425.81      8.99 o 
   3   2   0    15480.33    15746.04    257.98 o 
   4   2   0     2943.97     2840.22     44.48 o 
   5   2   0      573.12      537.36     10.93 o 
   6   2   0     1775.77     1776.47     31.35 o 
   7   2   0      514.28      560.47     13.57 o 
   8   2   0      532.80      561.40     22.79 o 
   9   2   0      203.63      200.12     18.77 o 
  10   2   0      152.23      135.98     20.83 o 
  11   2   0        8.12       13.91     24.28 o 
   2   3   0    12425.03    12855.01    265.70 o 
   3   3   0     1698.70     1664.67     32.29 o 
   4   3   0     1580.32     1513.35     26.17 o 
   5   3   0      144.21      136.84      5.28 o 
   6   3   0      404.59      395.41     11.36 o 
   7   3   0      663.60      674.62     19.54 o 
   8   3   0      276.54      301.72     17.39 o 
   9   3   0      527.70      527.13     35.06 o 
  10   3   0        7.89       13.26     20.07 o 
   0   4   0      115.60      125.59     16.04 o 
   1   4   0     1769.50     1734.06     36.69 o 
   2   4   0      974.38     1084.30     23.68 o 
   3   4   0     4328.89     4628.57     87.49 o 
   4   4   0       12.18       16.88      4.87 o 
   5   4   0      260.74      265.09      8.96 o 
   6   4   0       21.82       23.75      5.98 o 
   7   4   0      232.68      214.93     13.98 o 
   8   4   0      783.04      872.74     28.94 o 
   9   4   0       36.12       33.86     17.82 o 
  10   4   0       87.98       79.72     21.42 o 
   1   5   0     1759.93     1889.88     56.78 o 
   2   5   0        7.94        9.95      4.38 o 
   3   5   0      992.64      985.79     22.47 o 
   4   5   0      318.75      305.08     10.04 o 
   5   5   0      592.32      550.92     13.88 o 
   6   5   0      268.72      253.14     10.52 o 
   7   5   0       47.50       50.08     11.82 o 
   8   5   0        8.22       -1.53     13.73 o 
   9   5   0      354.58      374.18     28.97 o 
  10   5   0       99.85       95.95     26.80 o 
   0   6   0     4590.74     4347.74    193.98 o 
   1   6   0       14.72       26.33      8.51 o 
   2   6   0     2007.00     2151.45     49.93 o 
   3   6   0       40.73       52.52      5.63 o 
   4   6   0     1405.11     1311.73     27.14 o 
   5   6   0      232.78      283.72     11.62 o 
   6   6   0      248.29      210.69     12.67 o 
   7   6   0      494.38      436.73     20.02 o 
   8   6   0      256.66      239.43     16.36 o 
   9   6   0        5.26       14.86     17.19 o 
  10   6   0      197.99      216.82     26.99 o 
   1   7   0     4054.06     3970.97     90.46 o 
   2   7   0     1419.94     1402.99     33.86 o 
   3   7   0      526.02      515.91     15.81 o 
   4   7   0       59.90       62.03      8.10 o 
   5   7   0     2616.37     2423.53     53.39 o 
   6   7   0     1194.26     1138.22     27.62 o 
   7   7   0       12.17       14.33     12.69 o 
   8   7   0      231.94      233.74     16.95 o 
   9   7   0      107.64      110.63     21.05 o 
  10   7   0       24.27       40.70     26.57 o 
   0   8   0     1495.56     1438.22     74.78 o 
   1   8   0     2258.49     2197.68     51.43 o 
   2   8   0      201.82      181.04     12.18 o 
   3   8   0     4145.01     3848.84    102.75 o 
   4   8   0      742.28      694.10     27.57 o 
   5   8   0        4.61        8.99      9.66 o 
   6   8   0      349.75      314.67     15.26 o 
   7   8   0     1409.96     1337.48     37.18 o 
   8   8   0        2.99       11.93     18.71 o 
   9   8   0        1.08      -14.96     21.04 o 
   1   9   0      542.56      550.07     17.36 o 
   2   9   0     4332.56     4173.04    111.20 o 
   3   9   0       20.21        8.10     11.27 o 
   4   9   0     1332.11     1324.28     40.21 o 
   5   9   0        4.19        5.38     15.08 o 
   6   9   0      864.03      827.52     26.90 o 
   7   9   0        4.49       13.39     16.55 o 
   8   9   0      433.53      401.16     34.21 o 
   9   9   0        0.14        3.42     26.90 o 
   0  10   0      713.10      758.32     31.31 o 
   1  10   0     2815.36     2802.66     76.80 o 
   2  10   0      162.86      154.49     13.57 o 
   3  10   0     1210.01     1168.67     37.71 o 
   4  10   0      153.56      141.99     15.69 o 
   5  10   0        1.19        3.42     16.15 o 
   6  10   0      220.58      244.19     21.18 o 
   7  10   0      485.78      479.38     30.13 o 
   8  10   0        6.83        6.29     24.46 o 
   9  10   0        0.65      -17.82     35.45 o 
   1  11   0      484.25      476.06     31.07 o 
   2  11   0      521.70      518.51     23.70 o 
   3  11   0       12.58      -11.85     14.19 o 
   4  11   0      171.13      176.66     23.95 o 
   5  11   0       20.54        5.26     24.02 o 
   6  11   0      164.73      186.32     37.94 o 
   7  11   0       25.59        5.05     31.96 o 
   8  11   0       24.68        6.33     25.58 o 
   0  12   0      230.69      285.15     35.59 o 
   1  12   0      101.49      132.19     23.23 o 
   2  12   0       99.23      107.90     24.75 o 
   3  12   0       35.10       24.36     23.96 o 
   4  12   0      122.06       99.65     25.91 o 
   5  12   0       52.11       61.58     27.70 o 
   6  12   0      226.44      214.33     32.13 o 
   7  12   0       75.36       65.59     42.83 o 
   8  12   0        5.41      -20.20     28.02 o 
   1  13   0       10.23       13.62     25.03 o 
   2  13   0       50.56       38.73     25.55 o 
   3  13   0       35.89      -17.98     28.11 o 
   4  13   0       28.93       29.18     54.95 o 
   5  13   0        0.24       -2.57     31.11 o 
   6  13   0       79.16       55.93     33.72 o 
   7  13   0        5.16      -17.77     51.63 o 
   0  14   0        7.05      -28.55     38.72 o 
   1  14   0       14.99        0.17     27.23 o 
   2  14   0        6.02      -15.08     29.72 o 
   3  14   0       11.20      -22.22     32.66 o 
   4  14   0        0.45      -27.97     34.03 o 
   5  14   0        0.95      -15.35     76.66 o 
   6  14   0        6.03      -65.98     87.22 o 
   1  15   0       11.47        5.63     30.14 o 
   2  15   0      196.21      187.14     34.28 o 
   3  15   0        8.14      -21.35     36.05 o 
   4  15   0        7.64      -22.39     74.70 o 
   5  15   0        5.76      -63.60     74.12 o 
   6  15   0       38.22      -54.56     54.56 o 
   0  16   0      157.36      180.70     52.02 o 
   1  16   0       12.91        3.10     34.26 o 
   2  16   0       13.65       12.38     37.20 o 
   3  16   0       38.79       68.77     54.17 o 
   4  16   0        5.67      -33.65     48.50 o 
   1  17   0       16.13        6.61     39.39 o 
   2  17   0       31.03       30.04     42.04 o 
   3  17   0        0.46      -35.77     45.71 o 
   1   0   1      208.26      176.47      8.33 o 
   2   0   1     6718.21     6698.38    102.80 o 
   3   0   1     7397.77     7567.89    116.43 o 
   4   0   1       56.94       52.97      3.10 o 
   5   0   1      470.80      454.56     10.36 o 
   6   0   1     2901.61     2788.36     51.08 o 
   7   0   1       58.99       65.05      7.11 o 
   8   0   1      474.14      485.22     21.72 o 
   9   0   1      146.68      156.90     17.69 o 
  10   0   1      172.17      208.32     31.11 o 
  11   0   1        3.92        4.69     23.51 o 
 -11   1   1      396.28      452.46     43.47 o 
 -10   1   1       29.64       24.64     19.99 o 
  -9   1   1       27.94       42.01     16.76 o 
  -8   1   1      147.67      143.81     12.84 o 
  -7   1   1      658.64      643.25     15.24 o 
  -6   1   1      479.86      449.26     13.22 o 
  -5   1   1     2050.11     2044.93     32.89 o 
  -4   1   1      241.53      219.21      6.20 o 
  -3   1   1     1248.98     1410.77     20.64 o 
  -2   1   1      364.91      395.85      6.96 o 
  -1   1   1    11039.63    10971.16    186.27 o 
   1   1   1     8681.43     8926.15    358.08 o 
   2   1   1      279.33      317.26      8.12 o 
   3   1   1     1200.97     1326.09     25.05 o 
   4   1   1      269.37      250.77      6.67 o 
   5   1   1     2087.59     2057.59     31.14 o 
   6   1   1      549.01      521.51     11.46 o 
   7   1   1      582.07      606.45     15.46 o 
   8   1   1      131.59      112.91     12.87 o 
   9   1   1       26.37       47.33     16.67 o 
  10   1   1       21.73       25.67     19.75 o 
  11   1   1      393.98      486.48     78.87 o 
 -10   2   1      114.36      101.95     20.56 o 
  -9   2   1       28.60        9.08     16.92 o 
  -8   2   1      894.67      947.62     29.34 o 
  -7   2   1      256.01      261.00     16.50 o 
  -6   2   1     2607.26     2591.30     40.81 o 
  -5   2   1      132.12      121.07      4.94 o 
  -4   2   1     1638.80     1738.77     27.58 o 
  -2   2   1     8980.39     9353.88    160.46 o 
  -1   2   1    18569.55    18897.84    365.30 o 
   0   2   1     5445.49     5045.87    154.60 o 
   1   2   1    19105.08    19201.03    442.90 o 
   2   2   1     9245.15     9225.59    191.20 o 
   3   2   1      123.69      152.13      4.80 o 
   4   2   1     1636.67     1719.88     29.45 o 
   5   2   1       93.91       80.51      5.67 o 
   6   2   1     2533.81     2490.88     40.85 o 
   7   2   1      228.19      233.62      9.23 o 
   8   2   1      954.96     1019.36     30.30 o 
   9   2   1       37.51       43.76     16.98 o 
  10   2   1      125.48      133.09     20.78 o 
 -10   3   1       17.98       12.86     20.12 o 
  -9   3   1       51.02       56.13     17.51 o 
  -8   3   1      526.56      538.22     23.48 o 
  -7   3   1     1640.50     1709.18     30.46 o 
  -6   3   1      150.33      147.92      6.67 o 
  -5   3   1      795.19      828.11     16.46 o 
  -4   3   1     2121.70     2048.29     34.52 o 
  -3   3   1    14543.96    14693.18    270.31 o 
  -2   3   1     9523.68     9606.56    188.79 o 
  -1   3   1    11405.01    11764.72    248.93 o 
   0   3   1       37.63       39.21      5.32 o 
   1   3   1    12351.90    12454.68    280.82 o 
   2   3   1    10470.92    10840.98    234.96 o 
   3   3   1    14118.34    14172.30    270.07 o 
   4   3   1     1816.38     1730.26     31.91 o 
   5   3   1      860.69      887.57     17.92 o 
   6   3   1      145.41      146.85      6.27 o 
   7   3   1     1504.44     1573.43     40.38 o 
   8   3   1      558.88      585.92     23.63 o 
   9   3   1       63.91       70.34     15.53 o 
  10   3   1       19.44        1.98     20.03 o 
 -10   4   1       28.74       41.86     20.66 o 
  -9   4   1      402.02      408.05     27.95 o 
  -8   4   1      507.64      580.07     24.92 o 
  -7   4   1      472.59      503.34     20.81 o 
  -6   4   1     1512.99     1497.24     27.25 o 
  -5   4   1     1239.91     1179.83     22.67 o 
  -4   4   1     3930.66     3993.37     68.85 o 
  -3   4   1     3195.18     3054.60     58.27 o 
  -2   4   1    16700.94    17199.83    357.80 o 
  -1   4   1     7014.05     7035.44    141.26 o 
   0   4   1      501.58      457.41     13.77 o 
   1   4   1     6514.19     6492.33    324.18 o 
   2   4   1    16995.85    17483.01    403.28 o 
   3   4   1     3170.55     3063.13     64.23 o 
   4   4   1     3842.35     3829.49     74.57 o 
   5   4   1     1167.41     1085.50     20.84 o 
   6   4   1     1476.54     1473.51     32.13 o 
   7   4   1      523.81      546.84     26.01 o 
   8   4   1      576.68      652.93     24.97 o 
   9   4   1      414.66      438.92     45.07 o 
  10   4   1       32.31       43.10     20.61 o 
 -10   5   1       55.41       64.66     21.98 o 
  -9   5   1       38.79       55.47     22.54 o 
  -8   5   1      176.35      177.48     15.24 o 
  -7   5   1      541.67      557.77     21.91 o 
  -6   5   1     1007.43     1037.38     20.78 o 
  -5   5   1     1170.10     1164.00     23.90 o 
  -4   5   1     3743.77     3574.33     68.91 o 
  -3   5   1     5132.97     5352.79    101.40 o 
  -2   5   1     1503.24     1481.93     35.32 o 
  -1   5   1     7394.70     7469.98    154.74 o 
   0   5   1     5007.16     4661.06    150.33 o 
   1   5   1     7493.91     7462.79    219.05 o 
   2   5   1     1551.76     1525.35     36.76 o 
   3   5   1     5165.93     5377.73    126.12 o 
   4   5   1     3821.92     3644.99     76.05 o 
   5   5   1     1083.80     1050.62     22.61 o 
   6   5   1     1014.63     1058.02     25.00 o 
   7   5   1      531.25      546.61     22.13 o 
   8   5   1      170.36      168.46     15.75 o 
   9   5   1       31.92       39.06     16.66 o 
  10   5   1       64.83       74.74     29.86 o 
 -10   6   1       22.69       12.71     25.25 o 
  -9   6   1      178.11      171.39     19.52 o 
  -8   6   1       63.58       90.16     14.89 o 
  -7   6   1       42.92       36.36     12.29 o 
  -6   6   1      759.41      784.56     23.34 o 
  -5   6   1     3154.28     3136.75     60.55 o 
  -4   6   1      876.61      837.54     18.89 o 
  -3   6   1     1051.44     1064.28     24.43 o 
  -2   6   1     2722.52     2849.90     63.58 o 
  -1   6   1     6073.96     6311.21    124.74 o 
   0   6   1     2415.40     2377.77     54.62 o 
   1   6   1     5446.21     5456.40    174.49 o 
   2   6   1     2532.37     2647.82     73.60 o 
   3   6   1     1027.88     1047.58     27.70 o 
   4   6   1      862.22      828.46     21.25 o 
   5   6   1     3128.92     3090.20     66.89 o 
   6   6   1      719.97      724.28     18.98 o 
   7   6   1       53.33       48.09     12.33 o 
   8   6   1       68.61       75.58     14.74 o 
   9   6   1      174.26      176.60     21.68 o 
  10   6   1       36.38       39.40     25.71 o 
 -10   7   1      129.07      148.40     35.40 o 
  -9   7   1       47.03       23.07     21.94 o 
  -8   7   1      100.75       88.19     15.65 o 
  -7   7   1       95.87       92.31     13.32 o 
  -6   7   1       26.63       42.00     12.09 o 
  -5   7   1      233.22      232.32     12.03 o 
  -4   7   1     1783.42     1802.79     36.21 o 
  -3   7   1       15.55       15.50      6.97 o 
  -2   7   1     1415.72     1412.35     35.73 o 
  -1   7   1      850.41      873.08     19.49 o 
   0   7   1     7564.33     7717.78    201.04 o 
   1   7   1      680.10      661.88     30.42 o 
   2   7   1     1590.86     1606.99     42.08 o 
   3   7   1        9.61       14.24      9.00 o 
   4   7   1     1771.99     1767.66     40.18 o 
   5   7   1      297.50      309.60     14.56 o 
   6   7   1       66.61       74.84     11.12 o 
   7   7   1       81.78       79.01     13.33 o 
   8   7   1      107.50      103.50     18.13 o 
   9   7   1       47.32       50.85     20.63 o 
  10   7   1      129.54      188.55     40.37 o 
  -9   8   1      191.25      152.67     31.11 o 
  -8   8   1       21.38       23.26     15.98 o 
  -7   8   1        3.52       10.85     13.36 o 
  -6   8   1      141.90      140.53     14.10 o 
  -5   8   1      677.29      664.00     18.56 o 
  -4   8   1        7.69       15.96      7.53 o 
  -3   8   1     1277.44     1233.98     30.52 o 
  -2   8   1       51.07       64.26     10.61 o 
  -1   8   1      935.69      941.27     23.38 o 
   0   8   1      180.80      166.28      9.16 o 
   1   8   1      828.92      835.51     27.82 o 
   2   8   1       39.62       46.86      9.88 o 
   3   8   1     1174.71     1153.47     36.00 o 
   4   8   1       24.14       35.52     11.94 o 
   5   8   1      644.54      628.12     21.14 o 
   6   8   1      132.80      143.51     18.86 o 
   7   8   1       10.63       17.66     13.82 o 
   8   8   1       26.76       29.99     18.95 o 
   9   8   1      177.03      205.34     29.92 o 
  -9   9   1       12.08        4.88     31.07 o 
  -8   9   1       51.34       57.48     28.40 o 
  -7   9   1      123.77      116.90     21.52 o 
  -6   9   1       30.70       34.17     17.63 o 
  -5   9   1      194.73      199.98     17.07 o 
  -4   9   1      954.55      962.87     32.39 o 
  -3   9   1      252.71      225.27     12.47 o 
  -2   9   1      147.30      150.13      9.30 o 
  -1   9   1      736.63      693.26     19.59 o 
   0   9   1      107.37      105.82     10.86 o 
   1   9   1      682.09      634.72     24.09 o 
   2   9   1      137.20      141.39     12.44 o 
   3   9   1      290.23      279.31     16.03 o 
   4   9   1      918.51      960.95     32.94 o 
   5   9   1      193.41      199.12     16.92 o 
   6   9   1       37.38       33.27     17.15 o 
   7   9   1      128.90      138.55     18.89 o 
   8   9   1       53.32       58.75     20.12 o 
   9   9   1       19.08       25.45     23.14 o 
  -9  10   1      176.17      140.01     33.84 o 
  -8  10   1       38.26       24.38     24.77 o 
  -7  10   1       91.02       68.58     27.78 o 
  -6  10   1        8.99        1.23     26.60 o 
  -5  10   1      277.40      284.12     24.93 o 
  -4  10   1      118.81       86.09     13.63 o 
  -3  10   1      903.77      916.16     30.47 o 
  -2  10   1      160.23      138.19     12.57 o 
  -1  10   1     1002.22      975.73     26.71 o 
   0  10   1       30.91       29.17     11.31 o 
   1  10   1     1022.19     1006.01     32.31 o 
   2  10   1      123.56      114.94     13.56 o 
   3  10   1      811.07      810.83     30.45 o 
   4  10   1       99.58       94.64     15.55 o 
   5  10   1      290.63      295.66     19.97 o 
   6  10   1       11.38       17.26     18.49 o 
   7  10   1       86.48       88.25     19.86 o 
   8  10   1       37.10       31.80     32.05 o 
   9  10   1      169.53      166.29     35.66 o 
  -8  11   1       46.33       11.12     26.01 o 
  -7  11   1       33.45       28.33     30.04 o 
  -6  11   1      176.33      191.29     29.09 o 
  -5  11   1       96.39       85.28     42.44 o 
  -4  11   1      999.78      964.19     47.61 o 
  -3  11   1      180.22      127.78     23.21 o 
  -2  11   1      426.26      401.37     28.20 o 
  -1  11   1      166.31      149.01     20.72 o 
   0  11   1      367.04      361.27     18.93 o 
   1  11   1      169.85      156.15     14.29 o 
   2  11   1      321.98      276.10     19.27 o 
   3  11   1      201.52      156.06     16.27 o 
   4  11   1     1022.96     1063.28     39.25 o 
   5  11   1      102.81      108.88     19.49 o 
   6  11   1      159.91      149.84     21.34 o 
   7  11   1       37.10       71.23     31.18 o 
   8  11   1       51.79       42.19     26.46 o 
  -8  12   1       17.61      -21.17     29.97 o 
  -7  12   1       19.46       16.15     33.34 o 
  -6  12   1       68.99       61.35     29.48 o 
  -5  12   1      607.91      609.90     41.43 o 
  -4  12   1      228.27      170.61     31.49 o 
  -3  12   1      362.79      351.77     28.66 o 
  -2  12   1       43.80       39.71     23.62 o 
  -1  12   1      730.07      816.52     40.90 o 
   0  12   1      249.98      292.38     43.42 o 
   1  12   1      766.53      770.15     43.29 o 
   2  12   1       35.23       23.36     23.89 o 
   3  12   1      347.94      343.27     29.14 o 
   4  12   1      164.96      146.75     39.50 o 
   5  12   1      601.34      638.92     43.99 o 
   6  12   1       71.02       79.67     31.43 o 
   7  12   1       19.39       25.34     34.04 o 
   8  12   1       13.41        2.63     27.57 o 
  -7  13   1       50.49       12.11     57.10 o 
  -6  13   1       39.12        6.05     56.71 o 
  -5  13   1      116.57       83.34     36.96 o 
  -4  13   1      277.97      229.39     42.83 o 
  -3  13   1       14.14      -13.64     28.18 o 
  -2  13   1      101.79       94.46     27.47 o 
  -1  13   1      354.12      375.26     30.21 o 
   0  13   1     1195.84     1238.17     55.06 o 
   1  13   1      372.23      396.98     31.11 o 
   2  13   1      105.58      109.35     26.40 o 
   3  13   1       20.14      -17.48     28.62 o 
   4  13   1      282.68      253.79     32.86 o 
   5  13   1      111.50      117.75     33.25 o 
   6  13   1       36.85       25.61     35.89 o 
   7  13   1       49.16       53.22     40.04 o 
  -6  14   1       32.51      -19.30    110.69 o 
  -5  14   1      161.88      129.25     35.30 o 
  -4  14   1       84.93       74.61     31.35 o 
  -3  14   1       76.43       53.46     32.30 o 
  -2  14   1      198.25      173.26     31.37 o 
  -1  14   1       98.99       74.35     27.43 o 
   0  14   1      106.28      112.39     28.60 o 
   1  14   1       94.39       97.99     30.13 o 
   2  14   1      188.84      237.02     32.07 o 
   3  14   1       84.24       86.91     32.02 o 
   4  14   1       87.26       67.52     34.00 o 
   5  14   1      160.68      167.11     38.04 o 
   6  14   1       26.72       81.01     68.64 o 
  -5  15   1        3.11      -40.27     64.34 o 
  -4  15   1      153.67      145.06     38.72 o 
  -3  15   1      159.49      172.04     37.31 o 
  -2  15   1       86.26      105.58     34.14 o 
  -1  15   1        4.82        6.70     30.17 o 
   0  15   1      118.08      136.38     33.71 o 
   1  15   1        1.60        2.70     30.51 o 
   2  15   1       87.08       97.48     33.43 o 
   3  15   1      158.86      189.28     36.55 o 
   4  15   1      141.22      149.07     37.90 o 
   5  15   1        2.51      -40.01     78.03 o 
  -4  16   1        8.96      -39.68     40.20 o 
  -3  16   1       19.66      -13.45     37.40 o 
  -2  16   1      105.73      156.97     37.09 o 
  -1  16   1       10.61        0.28     33.74 o 
   0  16   1       15.73        2.31     34.29 o 
   1  16   1       11.55       -9.20     35.52 o 
   2  16   1      100.16      146.15     38.82 o 
   3  16   1       16.22        7.62     40.51 o 
   4  16   1        8.77      -15.46     43.81 o 
  -3  17   1       35.77       27.87     41.89 o 
  -2  17   1        0.73      -14.97     41.54 o 
  -1  17   1        3.83       32.97     41.07 o 
   0  17   1       16.57        4.66     39.37 o 
   1  17   1        4.30       26.07     39.72 o 
   2  17   1        0.79      -41.94     41.94 o 
   3  17   1       36.06       18.38     45.37 o 
   1   0   2     9515.81     9491.17    167.52 o 
   2   0   2        2.05        4.19      1.38 o 
   3   0   2      280.08      304.12      6.05 o 
   4   0   2     1373.36     1356.19     21.94 o 
   5   0   2     5350.68     5154.83     80.07 o 
   6   0   2      502.73      495.10     12.33 o 
   7   0   2      115.53      102.49      8.08 o 
   8   0   2      828.25      846.23     27.45 o 
   9   0   2      228.51      236.75     28.29 o 
  10   0   2      166.37      145.10     20.75 o 
  11   0   2       12.58        6.40     22.69 o 
 -11   1   2        8.07       23.06     29.80 o 
 -10   1   2      340.53      314.22     27.44 o 
  -9   1   2      410.89      440.25     27.90 o 
  -8   1   2       37.82       29.42     12.28 o 
  -7   1   2      417.92      432.51     12.91 o 
  -6   1   2     2947.45     3005.54     50.00 o 
  -5   1   2     3690.93     3849.89     63.59 o 
  -4   1   2     6821.26     6955.26    110.07 o 
  -3   1   2     5597.19     5348.42     76.99 o 
  -2   1   2     3963.68     4073.17     67.33 o 
  -1   1   2     3733.19     3968.02     76.02 o 
   0   1   2     8804.26     7432.46    287.46 o 
   1   1   2     3853.67     4162.03     71.62 o 
   2   1   2     4128.93     4283.20     68.54 o 
   3   1   2     5493.95     5211.16     81.53 o 
   4   1   2     7122.19     7332.98    110.18 o 
   5   1   2     3635.83     3773.42     63.63 o 
   6   1   2     2843.00     2884.24     46.89 o 
   7   1   2      399.52      407.46     12.92 o 
   8   1   2       33.46       14.30     12.35 o 
   9   1   2      402.19      398.65     24.48 o 
  10   1   2      322.61      287.85     22.40 o 
  11   1   2        9.31       -0.16     23.23 o 
 -10   2   2      147.50      164.36     26.53 o 
  -9   2   2      171.26      184.01     18.64 o 
  -8   2   2     1165.11     1216.34     33.40 o 
  -7   2   2      223.22      221.26     11.89 o 
  -6   2   2     1912.65     2036.76     35.73 o 
  -5   2   2      157.21      152.42      5.29 o 
  -4   2   2     9961.16     9942.78    161.72 o 
  -3   2   2      490.47      568.63     13.00 o 
  -2   2   2     8035.59     8219.89    149.61 o 
  -1   2   2     1190.03     1265.72     41.71 o 
   0   2   2    10065.04     9794.30    492.39 o 
   1   2   2     1247.76     1283.29     30.33 o 
   2   2   2     8564.30     8769.59    158.59 o 
   3   2   2      378.44      443.33     10.27 o 
   4   2   2     9850.94     9766.29    161.73 o 
   5   2   2      154.73      146.96      5.27 o 
   6   2   2     1964.36     2073.84     33.51 o 
   7   2   2      246.98      242.38     10.04 o 
   8   2   2     1195.07     1259.41     34.13 o 
   9   2   2      171.82      187.01     16.91 o 
  10   2   2      149.07      151.75     21.34 o 
 -10   3   2       26.25       -5.63     20.36 o 
  -9   3   2      447.30      434.34     42.35 o 
  -8   3   2      134.57      128.83     15.22 o 
  -7   3   2      570.58      572.22     16.28 o 
  -6   3   2      438.98      420.01     11.31 o 
  -5   3   2     2237.27     2204.24     37.43 o 
  -4   3   2      254.38      288.95      9.05 o 
  -3   3   2     1886.78     1937.35     38.02 o 
  -2   3   2     2330.54     2304.95     41.12 o 
  -1   3   2    13283.81    13593.90    311.83 o 
   0   3   2     2134.49     2090.11     54.90 o 
   1   3   2    13057.88    12714.99    306.19 o 
   2   3   2     2294.34     2283.28     54.30 o 
   3   3   2     2001.38     2031.78     42.09 o 
   4   3   2      279.31      318.65      8.79 o 
   5   3   2     2197.13     2171.11     37.46 o 
   6   3   2      346.35      343.22     11.51 o 
   7   3   2      523.56      541.69     20.89 o 
   8   3   2      115.73      109.01     14.11 o 
   9   3   2      418.91      438.71     24.86 o 
  10   3   2       29.87        5.70     20.41 o 
 -10   4   2      145.65      171.09     22.24 o 
  -9   4   2      104.77      114.30     17.90 o 
  -8   4   2      256.36      250.57     15.46 o 
  -7   4   2      972.62      990.66     20.89 o 
  -6   4   2     1363.68     1323.35     25.29 o 
  -5   4   2      329.50      336.22     10.70 o 
  -4   4   2     1965.32     1885.69     38.62 o 
  -3   4   2     2622.08     2714.64     49.52 o 
  -2   4   2      152.47      169.13      6.47 o 
  -1   4   2     2605.00     2536.79     97.26 o 
   0   4   2     6405.66     6609.92    210.27 o 
   1   4   2     2259.38     2165.79     77.22 o 
   2   4   2      220.85      238.48      9.65 o 
   3   4   2     2398.30     2428.55     54.54 o 
   4   4   2     2155.00     2075.99     39.85 o 
   5   4   2      332.87      341.32     11.14 o 
   6   4   2     1415.17     1417.17     27.58 o 
   7   4   2      983.02     1003.43     25.68 o 
   8   4   2      277.54      271.23     16.67 o 
   9   4   2       82.91       88.34     16.45 o 
  10   4   2      139.79      149.16     25.78 o 
 -10   5   2       58.25       22.42     21.15 o 
  -9   5   2      257.60      247.53     22.24 o 
  -8   5   2      465.30      474.80     27.61 o 
  -7   5   2       57.88       60.67     13.58 o 
  -6   5   2      347.33      339.73     12.08 o 
  -5   5   2     2050.85     1991.28     39.40 o 
  -4   5   2     1455.26     1534.09     30.59 o 
  -3   5   2     2036.91     2063.10     39.80 o 
  -2   5   2     2346.46     2291.36     45.03 o 
  -1   5   2     1742.50     1694.03     41.17 o 
   0   5   2     1060.11     1185.98     39.45 o 
   1   5   2     1611.95     1531.09     43.87 o 
   2   5   2     2499.21     2436.69     56.14 o 
   3   5   2     2085.34     2020.35     49.58 o 
   4   5   2     1460.80     1501.80     33.95 o 
   5   5   2     2044.89     1953.60     40.65 o 
   6   5   2      369.92      358.81     12.86 o 
   7   5   2       57.25       48.82     11.82 o 
   8   5   2      430.57      401.48     31.32 o 
   9   5   2      273.83      295.68     21.32 o 
  10   5   2       76.67       55.87     25.18 o 
 -10   6   2       74.37       88.58     22.44 o 
  -9   6   2       87.59       77.13     18.88 o 
  -8   6   2      117.17      120.25     15.11 o 
  -7   6   2     1429.20     1382.10     36.79 o 
  -6   6   2       81.31       81.06      9.24 o 
  -5   6   2     1100.01     1098.60     23.12 o 
  -4   6   2      757.26      772.09     18.12 o 
  -3   6   2     2756.94     2668.10     61.40 o 
  -2   6   2      607.20      570.94     14.10 o 
  -1   6   2     6540.05     6527.31    150.79 o 
   0   6   2     2270.10     2152.08     57.69 o 
   1   6   2     7021.96     6890.66    174.64 o 
   2   6   2      514.08      499.70     18.56 o 
   3   6   2     2711.27     2633.28     63.76 o 
   4   6   2      780.56      796.05     20.47 o 
   5   6   2      927.42      949.11     26.02 o 
   6   6   2       33.75       34.08      7.81 o 
   7   6   2     1421.54     1426.36     37.08 o 
   8   6   2      105.43      129.90     17.99 o 
   9   6   2       71.68       77.53     20.28 o 
  10   6   2       80.79       83.63     26.46 o 
 -10   7   2       27.93       53.19     48.11 o 
  -9   7   2       28.29       17.51     19.07 o 
  -8   7   2      181.63      176.69     18.28 o 
  -7   7   2      299.73      284.54     16.29 o 
  -6   7   2     1100.26     1089.50     32.77 o 
  -5   7   2      128.23      142.41      8.62 o 
  -4   7   2     1667.80     1589.46     35.52 o 
  -3   7   2      362.71      382.29     12.15 o 
  -2   7   2     2444.63     2361.64     57.22 o 
  -1   7   2      529.93      522.23     15.48 o 
   0   7   2    10180.27    10163.26    264.72 o 
   1   7   2      444.99      427.57     22.58 o 
   2   7   2     2613.81     2606.85     66.65 o 
   3   7   2      377.68      394.32     15.43 o 
   4   7   2     1728.35     1670.16     41.73 o 
   5   7   2      126.64      132.97     10.40 o 
   6   7   2     1103.99     1130.76     30.77 o 
   7   7   2      298.61      297.05     24.04 o 
   8   7   2      191.22      186.12     19.11 o 
   9   7   2       33.79       49.97     20.85 o 
  10   7   2       27.39       14.49     26.28 o 
  -9   8   2        6.44        0.86     28.02 o 
  -8   8   2      193.99      174.12     19.18 o 
  -7   8   2      716.16      673.15     26.22 o 
  -6   8   2      222.26      220.24     14.67 o 
  -5   8   2      315.87      289.54     17.14 o 
  -4   8   2      586.17      580.60     17.00 o 
  -3   8   2      765.03      724.13     17.88 o 
  -2   8   2     5123.03     5054.26    112.09 o 
  -1   8   2     1945.62     1987.31     49.93 o 
   0   8   2        0.23       -2.78      9.67 o 
   1   8   2     2067.27     2090.97     55.99 o 
   2   8   2     4871.74     4732.78    129.84 o 
   3   8   2      643.50      640.56     25.16 o 
   4   8   2      552.76      533.97     20.79 o 
   5   8   2      197.90      189.74     12.08 o 
   6   8   2      207.76      198.61     19.45 o 
   7   8   2      750.10      714.78     29.28 o 
   8   8   2      200.20      208.78     20.56 o 
   9   8   2       11.64       19.87     21.96 o 
  -9   9   2       55.71       45.92     30.39 o 
  -8   9   2       43.20       31.94     22.56 o 
  -7   9   2      283.07      264.13     26.70 o 
  -6   9   2      346.90      349.39     21.42 o 
  -5   9   2      102.83       90.76     18.95 o 
  -4   9   2       26.62       49.92     10.51 o 
  -3   9   2     1996.86     1975.97     41.51 o 
  -2   9   2      856.11      811.96     23.28 o 
  -1   9   2      757.89      797.78     25.28 o 
   0   9   2       81.43       68.35     10.90 o 
   1   9   2      986.55      978.91     28.74 o 
   2   9   2      925.86      906.88     28.78 o 
   3   9   2     1803.37     1835.99     54.74 o 
   4   9   2       18.65       37.04     13.79 o 
   5   9   2      126.43      114.68     13.62 o 
   6   9   2      358.95      365.43     30.59 o 
   7   9   2      236.18      217.68     18.52 o 
   8   9   2       44.44       37.85     19.99 o 
   9   9   2       60.95       65.77     23.32 o 
  -9  10   2       12.83        8.33     41.07 o 
  -8  10   2       84.39       43.56     24.31 o 
  -7  10   2      303.46      296.91     31.15 o 
  -6  10   2       55.10       48.15     31.09 o 
  -5  10   2      108.36       90.66     31.49 o 
  -4  10   2      396.53      365.19     28.23 o 
  -3  10   2       31.94       30.43     18.74 o 
  -2  10   2     1706.34     1688.11     47.14 o 
  -1  10   2     1910.50     1941.48     52.27 o 
   0  10   2        0.43      -11.30     11.30 o 
   1  10   2     1674.00     1719.92     52.68 o 
   2  10   2     1596.55     1549.25     68.54 o 
   3  10   2       55.54       69.80     14.12 o 
   4  10   2      459.07      457.40     26.76 o 
   5  10   2      110.40      121.63     18.07 o 
   6  10   2       46.49       38.69     20.01 o 
   7  10   2      305.47      286.28     36.51 o 
   8  10   2       73.68       67.12     21.03 o 
   9  10   2        9.87       15.36     28.04 o 
  -8  11   2       13.67      -25.59     25.59 o 
  -7  11   2       30.81       28.46     30.17 o 
  -6  11   2      410.88      391.98     32.63 o 
  -5  11   2       59.51       54.27     47.72 o 
  -4  11   2      383.34      392.69     47.33 o 
  -3  11   2       68.18       56.21     21.59 o 
  -2  11   2      630.35      665.75     36.38 o 
  -1  11   2       37.33       30.12     12.80 o 
   0  11   2     1549.79     1415.31     42.88 o 
   1  11   2       26.15       20.02     13.79 o 
   2  11   2      684.77      673.96     36.46 o 
   3  11   2       72.17       75.59     16.02 o 
   4  11   2      348.56      307.87     20.50 o 
   5  11   2       58.94       46.41     19.11 o 
   6  11   2      460.31      442.55     27.81 o 
   7  11   2       33.03        4.39     19.15 o 
   8  11   2       19.93       14.36     31.96 o 
  -8  12   2        1.97      -27.85     27.85 o 
  -7  12   2      149.57      120.69     44.59 o 
  -6  12   2       14.11      -20.83     54.76 o 
  -5  12   2       51.57       29.62     37.35 o 
  -4  12   2      107.97       73.46     35.79 o 
  -3  12   2      222.72      222.16     27.07 o 
  -2  12   2       64.30       56.88     22.64 o 
  -1  12   2      448.63      456.22     55.16 o 
   0  12   2        9.59       -6.57     20.88 o 
   1  12   2      423.60      429.49     31.28 o 
   2  12   2       67.29       58.22     15.99 o 
   3  12   2      263.73      271.35     20.02 o 
   4  12   2      100.34      106.56     19.55 o 
   5  12   2       41.46       47.42     41.26 o 
   6  12   2        7.24       10.00     32.67 o 
   7  12   2      137.39      130.30     38.15 o 
   8  12   2        3.35        1.18     27.50 o 
  -7  13   2       13.84      -29.89     77.64 o 
  -6  13   2       78.91       37.95     50.65 o 
  -5  13   2       42.64       42.57     52.61 o 
  -4  13   2       18.94       -8.12     48.11 o 
  -3  13   2       95.37       72.97     26.74 o 
  -2  13   2      381.05      403.32     31.52 o 
  -1  13   2       34.11       35.60     25.00 o 
   0  13   2        1.20       -4.87     24.70 o 
   1  13   2       34.65       14.17     24.30 o 
   2  13   2      367.51      361.25     32.22 o 
   3  13   2       93.37      125.35     29.45 o 
   4  13   2       29.20      -19.28     29.73 o 
   5  13   2       51.74       57.11     33.15 o 
   6  13   2       86.73       99.10     35.80 o 
   7  13   2       17.28       -9.55     38.62 o 
  -6  14   2       38.19      -30.45    112.25 o 
  -5  14   2       15.87      -34.92     64.73 o 
  -4  14   2       63.38       37.39     32.07 o 
  -3  14   2       50.74       21.28     31.45 o 
  -2  14   2       37.38        6.94     28.38 o 
  -1  14   2      116.35      111.41     27.90 o 
   0  14   2      165.42      236.46     31.32 o 
   1  14   2       91.38       71.18     29.61 o 
   2  14   2       32.08       24.49     29.22 o 
   3  14   2       57.30       62.58     34.02 o 
   4  14   2       64.24       74.08     33.73 o 
   5  14   2        9.22       13.94     35.31 o 
   6  14   2       56.03        1.45     39.91 o 
  -5  15   2       44.16       29.38     46.35 o 
  -4  15   2        9.56      -12.95     35.62 o 
  -3  15   2       18.69      -12.24     41.07 o 
  -2  15   2       53.40       44.63     34.30 o 
  -1  15   2       42.60       61.05     30.18 o 
   0  15   2        3.68        4.39     30.46 o 
   1  15   2       54.77       63.08     32.03 o 
   2  15   2       50.87       51.30     33.87 o 
   3  15   2       22.83       19.04     34.84 o 
   4  15   2        8.29       -0.16     37.05 o 
   5  15   2       50.56       38.76     40.65 o 
  -4  16   2       36.20       28.83     42.05 o 
  -3  16   2        7.23      -31.91     37.76 o 
  -2  16   2       46.40       43.41     35.60 o 
  -1  16   2        3.78       33.03     33.69 o 
   0  16   2      129.34      183.20     36.36 o 
   1  16   2        0.96       -7.92     36.69 o 
   2  16   2       67.71       96.54     37.23 o 
   3  16   2        6.00      -35.89     39.40 o 
   4  16   2       23.04       34.30     61.41 o 
  -3  17   2       14.26        4.92     41.63 o 
  -2  17   2        1.03       37.87     40.76 o 
  -1  17   2       28.19       54.39     38.92 o 
   0  17   2       10.39       31.45     40.58 o 
   1  17   2       36.65      102.08     41.16 o 
   2  17   2        1.83        4.83     42.30 o 
   3  17   2        8.92       14.56     44.09 o 
   1   0   3      368.93      303.30     10.10 o 
   2   0   3    13965.70    13743.52    242.20 o 
   3   0   3       61.67       81.81      3.00 o 
   4   0   3     3554.06     3357.18     52.19 o 
   5   0   3      628.89      595.85     11.64 o 
   6   0   3      449.41      454.30     10.92 o 
   7   0   3      287.24      248.77     11.34 o 
   8   0   3      986.77     1088.45     31.53 o 
   9   0   3       96.80      107.38     15.55 o 
  10   0   3       10.82       17.92     19.98 o 
 -10   1   3       75.22       83.78     20.30 o 
  -9   1   3      107.71      119.37     17.34 o 
  -8   1   3      259.80      259.28     20.14 o 
  -7   1   3     1315.75     1381.46     28.58 o 
  -6   1   3     1134.56     1139.69     22.52 o 
  -5   1   3      184.76      193.10      7.05 o 
  -4   1   3     1071.35     1084.57     24.04 o 
  -3   1   3    15209.48    15604.84    250.99 o 
  -2   1   3     7773.34     7964.56    141.18 o 
  -1   1   3     8441.17     8452.24    268.71 o 
   0   1   3     2167.50     2104.28     48.94 o 
   1   1   3     8375.88     8508.95    149.37 o 
   2   1   3     7763.44     8040.03    130.96 o 
   3   1   3    14855.80    15070.33    250.40 o 
   5   1   3      212.68      233.66      7.01 o 
   6   1   3     1297.79     1281.18     21.23 o 
   7   1   3     1360.99     1453.26     31.59 o 
   8   1   3      234.82      222.83     15.87 o 
   9   1   3      122.23      143.49     15.77 o 
  10   1   3       63.89       64.64     20.29 o 
 -10   2   3      174.54      167.25     21.27 o 
  -9   2   3       47.12       46.63     17.38 o 
  -8   2   3      262.06      258.50     14.57 o 
  -7   2   3     1114.35     1182.92     24.49 o 
  -6   2   3      673.17      697.37     15.99 o 
  -5   2   3     5486.75     5604.43    101.30 o 
  -4   2   3      169.26      206.28      9.95 o 
  -3   2   3     2688.42     2579.11     51.19 o 
  -2   2   3     6091.29     6482.18    118.15 o 
  -1   2   3    15078.15    14998.16    366.56 o 
   0   2   3       37.66       40.68      3.18 o 
   1   2   3    13838.92    13633.05    291.61 o 
   2   2   3     6571.17     6906.08    118.00 o 
   3   2   3     2834.12     2791.81     44.81 o 
   4   2   3      199.35      218.13      6.90 o 
   5   2   3     5642.13     5760.80    101.21 o 
   6   2   3      598.06      614.14     15.82 o 
   7   2   3     1041.25     1089.51     26.94 o 
   8   2   3      281.12      290.24     27.46 o 
   9   2   3       63.43       70.35     15.38 o 
  10   2   3      173.46      161.82     26.52 o 
 -10   3   3       55.32       80.51     20.45 o 
  -9   3   3       43.03       47.49     17.31 o 
  -8   3   3      390.98      373.56     17.48 o 
  -7   3   3       63.55       59.21      9.01 o 
  -6   3   3     1391.11     1440.06     26.06 o 
  -5   3   3     1333.98     1330.44     24.85 o 
  -4   3   3     3218.11     3233.47     59.45 o 
  -3   3   3     1011.68     1009.46     19.43 o 
  -2   3   3     6526.11     6575.82    110.50 o 
  -1   3   3      576.62      547.45     20.58 o 
   0   3   3     8531.34     8251.73    225.22 o 
   1   3   3      560.18      563.84     32.14 o 
   2   3   3     6945.10     7017.20    156.88 o 
   3   3   3      924.22      923.77     18.41 o 
   4   3   3     2996.68     3010.41     55.97 o 
   5   3   3     1231.46     1237.98     23.13 o 
   6   3   3     1361.77     1435.89     26.42 o 
   7   3   3       35.30       46.87     10.98 o 
   8   3   3      383.03      392.67     30.60 o 
   9   3   3       51.92       56.47     15.82 o 
  10   3   3       59.21       71.48     24.44 o 
 -10   4   3      167.82      155.70     21.89 o 
  -9   4   3       72.21       71.65     17.37 o 
  -8   4   3       36.69       20.52     14.54 o 
  -7   4   3      846.48      859.71     21.15 o 
  -6   4   3      694.67      699.82     15.62 o 
  -5   4   3       75.10       75.21      5.95 o 
  -4   4   3     1598.70     1621.78     31.81 o 
  -3   4   3     3332.38     3351.84     63.13 o 
  -2   4   3      589.08      601.45     12.96 o 
  -1   4   3     3161.64     3199.91     74.37 o 
   0   4   3      120.82       99.24      7.53 o 
   1   4   3     2668.56     2689.33     69.29 o 
   2   4   3      643.63      630.38     16.38 o 
   3   4   3     3188.00     3272.40     78.61 o 
   4   4   3     1600.42     1589.62     30.07 o 
   5   4   3      116.82      101.12      6.42 o 
   6   4   3      695.88      729.16     17.68 o 
   7   4   3      899.81      937.41     27.01 o 
   8   4   3       20.18       31.55     13.64 o 
   9   4   3       54.68       61.16     19.65 o 
  10   4   3      142.01      176.42     40.39 o 
 -10   5   3       25.17       21.24     21.16 o 
  -9   5   3      208.51      207.59     25.18 o 
  -8   5   3      238.48      227.77     26.48 o 
  -7   5   3      427.07      421.06     14.72 o 
  -6   5   3      421.82      379.02     14.09 o 
  -5   5   3     1758.52     1744.25     33.87 o 
  -4   5   3      185.90      212.37      9.16 o 
  -3   5   3      513.09      566.16     14.50 o 
  -2   5   3     2319.03     2155.97     46.13 o 
  -1   5   3     6025.10     6224.50    186.91 o 
   0   5   3     8799.45     9299.86    241.79 o 
   1   5   3     6214.27     6184.38    161.83 o 
   2   5   3     2386.18     2200.10     52.25 o 
   3   5   3      596.31      633.73     17.41 o 
   4   5   3      239.18      282.54     10.34 o 
   5   5   3     1643.78     1605.91     32.05 o 
   6   5   3      454.76      450.50     14.38 o 
   7   5   3      397.28      381.24     27.40 o 
   8   5   3      207.91      230.10     14.68 o 
   9   5   3      218.85      227.89     32.35 o 
  10   5   3       31.94       34.51     22.89 o 
 -10   6   3       44.23       18.50     25.48 o 
  -9   6   3       75.88       64.27     18.19 o 
  -8   6   3      137.09      144.80     17.95 o 
  -7   6   3      363.08      363.43     19.24 o 
  -6   6   3      902.84      883.28     20.38 o 
  -5   6   3      154.18      127.42      7.68 o 
  -4   6   3      477.20      436.97     12.77 o 
  -3   6   3      569.02      565.08     14.94 o 
  -2   6   3     3855.62     3903.59     79.90 o 
  -1   6   3       99.18      159.58      9.61 o 
   0   6   3     1610.17     1511.84     41.51 o 
   1   6   3      143.14      198.38     11.08 o 
   2   6   3     3579.54     3632.80    100.60 o 
   3   6   3      590.74      600.14     17.88 o 
   4   6   3      457.35      423.94     15.02 o 
   5   6   3      132.51      100.06      7.43 o 
   6   6   3      839.24      838.99     22.95 o 
   7   6   3      387.04      422.67     20.29 o 
   8   6   3      125.87      121.67     15.90 o 
   9   6   3       62.22       66.25     20.33 o 
  10   6   3       49.44       42.41     23.54 o 
 -10   7   3       79.84       61.86     25.89 o 
  -9   7   3      150.27      122.96     23.10 o 
  -8   7   3      141.33      138.16     15.90 o 
  -7   7   3      562.91      574.49     26.40 o 
  -6   7   3      359.63      303.84     17.90 o 
  -5   7   3      782.66      736.96     20.71 o 
  -4   7   3     1065.91     1031.39     24.20 o 
  -3   7   3     2514.56     2432.26     57.34 o 
  -2   7   3      371.85      392.05     16.83 o 
  -1   7   3     1327.31     1303.42     35.32 o 
   0   7   3      253.32      217.62     14.14 o 
   1   7   3     1220.87     1158.93     35.47 o 
   2   7   3      358.72      396.18     16.40 o 
   3   7   3     2557.93     2482.14     59.70 o 
   4   7   3     1073.32     1021.97     28.89 o 
   5   7   3      896.71      867.45     20.53 o 
   6   7   3      479.78      425.37     19.17 o 
   7   7   3      578.59      607.60     27.06 o 
   8   7   3      126.25      139.38     17.24 o 
   9   7   3      153.78      171.94     22.75 o 
  10   7   3       77.69       91.26     24.65 o 
  -9   8   3      253.08      223.31     25.34 o 
  -8   8   3      265.28      227.63     20.05 o 
  -7   8   3       70.06       67.17     15.77 o 
  -6   8   3      106.52      114.68     13.72 o 
  -5   8   3     1537.68     1487.60     38.58 o 
  -4   8   3     1334.62     1241.54     29.45 o 
  -3   8   3      291.08      266.60     12.16 o 
  -2   8   3     1421.77     1400.78     35.47 o 
  -1   8   3     1858.45     1933.31     59.93 o 
   0   8   3      816.10      805.11     25.76 o 
   1   8   3     1971.37     1926.01     53.57 o 
   2   8   3     1344.79     1323.53     39.98 o 
   3   8   3      243.85      242.18     20.20 o 
   4   8   3     1391.87     1334.30     35.08 o 
   5   8   3     1548.97     1522.76     43.40 o 
   6   8   3       92.76       72.46     14.01 o 
   7   8   3       53.93       53.70     16.39 o 
   8   8   3      259.33      246.21     18.79 o 
   9   8   3      227.96      196.40     23.77 o 
  -9   9   3       80.55       66.93     60.62 o 
  -8   9   3       14.80       -3.01     27.78 o 
  -7   9   3       31.17        5.40     24.60 o 
  -6   9   3      327.44      316.98     26.84 o 
  -5   9   3       99.17       98.91     41.26 o 
  -4   9   3     2564.83     2464.85     60.07 o 
  -3   9   3      314.09      314.75     14.39 o 
  -2   9   3      871.02      872.73     25.61 o 
  -1   9   3       69.93       48.94     10.78 o 
   0   9   3     2127.82     2165.38     59.89 o 
   1   9   3       80.12       78.74     12.69 o 
   2   9   3      870.90      864.53     29.94 o 
   3   9   3      392.27      413.71     20.78 o 
   4   9   3     2595.70     2562.31     70.15 o 
   5   9   3       83.31       84.57     13.48 o 
   6   9   3      310.59      340.34     21.88 o 
   7   9   3       31.73       24.18     16.88 o 
   8   9   3       12.98      -13.15     17.59 o 
   9   9   3      102.09      111.75     23.70 o 
  -9  10   3      113.49      107.60     46.54 o 
  -8  10   3       67.48       48.85     24.34 o 
  -7  10   3       74.68       88.89     26.70 o 
  -6  10   3      151.57      149.81     24.28 o 
  -5  10   3      734.85      708.40     39.15 o 
  -4  10   3      467.51      472.71     30.33 o 
  -3  10   3      500.80      432.30     20.54 o 
  -2  10   3      403.22      406.68     20.13 o 
  -1  10   3     2760.44     2884.09     82.68 o 
   0  10   3      864.67      786.28     27.85 o 
   1  10   3     3002.49     3062.09    123.81 o 
   2  10   3      486.77      479.14     35.48 o 
   3  10   3      408.82      378.65     30.42 o 
   4  10   3      551.46      580.92     27.24 o 
   5  10   3      727.85      736.97     35.81 o 
   6  10   3      152.41      133.67     20.71 o 
   7  10   3       86.37       71.48     18.27 o 
   8  10   3       78.53       80.51     19.10 o 
   9  10   3      103.78      100.65     32.40 o 
  -8  11   3        6.74        8.88     29.59 o 
  -7  11   3       45.97       28.57     31.88 o 
  -6  11   3       81.82       73.84     36.77 o 
  -5  11   3      374.57      358.53     32.14 o 
  -4  11   3      382.36      327.08     29.97 o 
  -3  11   3      448.83      458.64     31.02 o 
  -2  11   3      205.11      195.41     14.99 o 
  -1  11   3     1153.56     1185.91     70.98 o 
   0  11   3        8.94        2.14     16.08 o 
   1  11   3     1080.23     1088.52     37.57 o 
   2  11   3      167.19      125.42     16.24 o 
   3  11   3      492.52      502.83     26.32 o 
   4  11   3      394.37      388.28     39.89 o 
   5  11   3      380.49      394.11     28.17 o 
   6  11   3       75.30       75.18     21.55 o 
   7  11   3       48.42       32.42     19.43 o 
   8  11   3       14.23       -4.06     19.50 o 
  -8  12   3       23.21        7.33     48.11 o 
  -7  12   3        0.16       -8.69     60.62 o 
  -6  12   3       76.46       37.21     75.10 o 
  -5  12   3       66.23       22.24     26.12 o 
  -4  12   3      504.86      459.71     33.88 o 
  -3  12   3       16.64       -0.19     23.51 o 
  -2  12   3      148.16      181.35     24.62 o 
  -1  12   3       12.37       -1.20     21.88 o 
   0  12   3      801.13      758.47     30.84 o 
   1  12   3       18.41        5.04     15.20 o 
   2  12   3      113.03      103.34     17.13 o 
   3  12   3       11.23        5.47     17.51 o 
   4  12   3      477.82      503.14     30.49 o 
   5  12   3       56.35       57.61     21.15 o 
   6  12   3       82.62       92.97     24.24 o 
   7  12   3        1.24      -13.74     23.95 o 
   8  12   3       20.71       -7.18     26.95 o 
  -7  13   3       18.58      -39.45     99.34 o 
  -6  13   3       17.59      -38.40     57.30 o 
  -5  13   3      208.54      185.44     31.04 o 
  -4  13   3       75.25       44.27     27.55 o 
  -3  13   3       22.43       -9.07     26.82 o 
  -2  13   3      159.28      183.10     28.29 o 
  -1  13   3      269.73      273.24     58.67 o 
   0  13   3       43.26       34.48     25.33 o 
   1  13   3      278.36      260.22     28.82 o 
   2  13   3      182.05      199.02     28.29 o 
   3  13   3       36.49       -5.89     44.78 o 
   4  13   3       72.49       44.36     30.28 o 
   5  13   3      188.56      170.78     33.86 o 
   6  13   3       16.20       11.97     46.35 o 
   7  13   3       18.64       -9.30     26.28 o 
  -6  14   3       17.41      -52.25     79.40 o 
  -5  14   3       40.84       12.98     55.73 o 
  -4  14   3       63.74       65.02     38.33 o 
  -3  14   3      134.69      130.70     31.57 o 
  -2  14   3       24.24        0.94     28.61 o 
  -1  14   3       21.12       11.26     27.62 o 
   0  14   3      138.10      156.97     29.85 o 
   1  14   3       27.07       28.55     28.34 o 
   2  14   3       28.65       31.26     29.56 o 
   3  14   3      146.77      127.76     33.32 o 
   4  14   3       59.08       53.07     59.45 o 
   5  14   3       34.12       43.81     51.04 o 
   6  14   3       15.96       45.19     60.82 o 
  -5  15   3        1.25      -49.95     72.36 o 
  -4  15   3      113.85       90.07     35.32 o 
  -3  15   3       12.45       -2.54     33.63 o 
  -2  15   3      116.94      152.08     63.56 o 
  -1  15   3       28.26       16.88     30.48 o 
   0  15   3       79.00       93.63     31.27 o 
   1  15   3       21.32       21.88     30.25 o 
   2  15   3      117.38      144.63     33.69 o 
   3  15   3        7.47      -36.22     36.22 o 
   4  15   3      110.87       96.53     38.56 o 
   5  15   3        3.20       33.22     42.59 o 
  -4  16   3       20.21       10.35     37.25 o 
  -3  16   3       41.72       53.21     37.94 o 
  -2  16   3       39.05        9.96     36.58 o 
  -1  16   3      111.14      110.61     36.90 o 
   0  16   3        3.86       24.77     33.92 o 
   1  16   3      111.29      148.68     38.13 o 
   2  16   3       32.14       21.32     37.78 o 
   3  16   3       35.36       30.48     39.84 o 
   4  16   3       20.03       11.53     61.99 o 
  -3  17   3       74.07      110.69     43.23 o 
  -2  17   3        7.95        2.43     40.77 o 
  -1  17   3       21.29      -10.74     40.09 o 
   0  17   3       27.87       55.48     38.62 o 
   1  17   3       25.03       38.85     40.66 o 
   2  17   3        6.51       17.57     42.89 o 
   3  17   3       68.78       97.84     45.27 o 
   0   0   4     3167.02     3279.87    147.42 o 
   1   0   4        5.58       14.67      2.33 o 
   2   0   4     9119.17     9650.24    169.85 o 
   3   0   4     1995.94     1956.05     32.66 o 
   4   0   4      918.63     1135.17     19.93 o 
   5   0   4      996.78      963.35     16.73 o 
   6   0   4      439.25      415.94     10.51 o 
   7   0   4       21.85       25.95      7.18 o 
   8   0   4      438.95      454.99     22.85 o 
   9   0   4      422.69      398.62     36.69 o 
  10   0   4        0.51      -10.13     19.57 o 
 -10   1   4      328.45      315.99     22.52 o 
  -9   1   4      171.85      181.38     18.28 o 
  -8   1   4      493.90      498.28     22.48 o 
  -7   1   4      324.22      338.18     12.83 o 
  -6   1   4      498.34      525.01     12.39 o 
  -5   1   4      325.79      333.82      8.66 o 
  -4   1   4     4957.12     4977.20     79.11 o 
  -3   1   4     1171.00     1211.57     23.36 o 
  -2   1   4     4812.42     5180.46     92.15 o 
  -1   1   4     1184.22     1181.04     34.76 o 
   0   1   4    14020.90    14389.14    454.96 o 
   1   1   4     1019.17     1030.10     20.94 o 
   2   1   4     4920.43     5217.07     85.52 o 
   3   1   4     1307.93     1319.86     21.70 o 
   4   1   4     5231.20     5280.77     84.32 o 
   5   1   4      369.77      379.04      9.55 o 
   6   1   4      449.71      473.20     12.64 o 
   7   1   4      342.19      364.10     13.29 o 
   8   1   4      519.68      517.40     22.71 o 
   9   1   4      172.64      184.71     16.59 o 
  10   1   4      302.98      263.66     31.54 o 
 -10   2   4       33.14       38.07     19.57 o 
  -9   2   4      628.28      642.04     31.73 o 
  -8   2   4      269.89      291.35     17.96 o 
  -7   2   4        2.72        3.93      8.38 o 
  -6   2   4     1024.74     1029.91     21.48 o 
  -5   2   4     2119.47     2082.18     41.48 o 
  -4   2   4     2473.64     2507.07     49.74 o 
  -3   2   4     3194.90     3110.29     60.15 o 
  -2   2   4      353.43      377.82     13.20 o 
  -1   2   4     6425.08     6659.05    159.54 o 
   0   2   4     2191.03     2328.28     66.31 o 
   1   2   4     6984.84     7086.30    141.87 o 
   2   2   4      506.47      524.90      9.53 o 
   3   2   4     2794.95     2714.32     47.58 o 
   4   2   4     2517.72     2528.11     42.27 o 
   5   2   4     2431.64     2424.00     38.66 o 
   6   2   4     1025.10     1026.76     20.05 o 
   7   2   4        0.17        2.63      8.68 o 
   8   2   4      276.23      266.17     18.17 o 
   9   2   4      625.78      673.46     28.49 o 
  10   2   4       40.10       46.94     24.12 o 
 -10   3   4      173.30      176.94     21.63 o 
  -9   3   4      110.96      117.62     18.00 o 
  -8   3   4      190.34      157.92     13.33 o 
  -7   3   4      302.01      254.79     13.73 o 
  -6   3   4     2051.82     1997.51     37.62 o 
  -5   3   4     1711.91     1758.46     34.28 o 
  -4   3   4     4864.73     4621.73     88.74 o 
  -3   3   4       27.91       21.56      4.31 o 
  -2   3   4      350.19      266.83     17.61 o 
  -1   3   4    16632.42    17148.38    447.82 o 
   0   3   4    14531.55    14020.89    458.80 o 
   1   3   4    15890.25    15888.67    382.29 o 
   2   3   4      223.33      243.84      7.61 o 
   3   3   4       39.09       46.71      3.66 o 
   4   3   4     4938.16     4753.54     77.68 o 
   5   3   4     1856.60     1924.79     34.67 o 
   6   3   4     2045.47     1976.39     34.91 o 
   7   3   4      262.97      216.75     15.56 o 
   8   3   4      198.69      166.78     13.27 o 
   9   3   4      131.06      174.23     27.10 o 
  10   3   4      188.36      213.52     26.59 o 
 -10   4   4       51.59       68.03     21.40 o 
  -9   4   4      307.18      303.81     22.19 o 
  -8   4   4      141.09      125.54     15.12 o 
  -7   4   4      236.01      217.97     13.17 o 
  -6   4   4     2268.45     2294.05     44.40 o 
  -5   4   4     3290.79     3243.36     60.93 o 
  -4   4   4     2172.93     2223.50     43.30 o 
  -3   4   4     2716.30     2880.70     55.81 o 
  -2   4   4     1979.94     1732.35     33.44 o 
  -1   4   4    12416.75    12629.12    338.83 o 
   0   4   4    10790.51    11143.24    230.12 o 
   1   4   4    12435.03    12352.98    289.75 o 
   2   4   4     1748.13     1481.62     39.13 o 
   3   4   4     2809.72     2981.03     61.60 o 
   4   4   4     2177.53     2239.29     40.92 o 
   5   4   4     3563.64     3496.45     61.08 o 
   6   4   4     2390.64     2449.07     44.61 o 
   7   4   4      274.81      261.03     13.52 o 
   8   4   4      125.42      124.49     14.54 o 
   9   4   4      278.52      308.02     41.55 o 
  10   4   4       52.86       74.68     22.20 o 
 -10   5   4       52.65       70.04     24.62 o 
  -9   5   4      156.47      146.88     18.62 o 
  -8   5   4      579.72      595.93     29.70 o 
  -7   5   4     1074.43     1055.56     24.66 o 
  -6   5   4      661.47      634.10     16.30 o 
  -5   5   4      964.10      927.46     20.33 o 
  -4   5   4     3498.48     3528.46     64.62 o 
  -3   5   4     6744.20     6673.97    136.74 o 
  -2   5   4     5206.53     5203.98    115.00 o 
  -1   5   4     6332.31     6473.72    131.17 o 
   0   5   4     8258.75     8425.50    196.53 o 
   1   5   4     6084.00     6080.24    165.17 o 
   2   5   4     5072.78     4950.79    119.20 o 
   3   5   4     7115.57     6915.79    158.96 o 
   4   5   4     3232.19     3227.01     60.73 o 
   5   5   4      906.73      874.86     19.57 o 
   6   5   4      648.00      633.30     17.25 o 
   7   5   4     1175.36     1166.81     31.39 o 
   8   5   4      597.62      668.37     29.32 o 
   9   5   4      166.68      203.58     31.56 o 
  10   5   4       73.66       81.42     26.87 o 
 -10   6   4        8.18        6.01     25.35 o 
  -9   6   4      103.10      125.78     22.12 o 
  -8   6   4      174.50      180.79     16.63 o 
  -7   6   4      692.70      714.67     24.92 o 
  -6   6   4      763.04      741.28     18.74 o 
  -5   6   4      617.96      631.66     16.23 o 
  -4   6   4      935.18      871.15     20.92 o 
  -3   6   4     3665.85     3688.21     75.09 o 
  -2   6   4     4706.83     4701.38    123.16 o 
  -1   6   4     2874.11     2926.15     73.15 o 
   0   6   4        1.35       -5.03      5.03 o 
   1   6   4     3392.05     3297.20     82.03 o 
   2   6   4     4760.35     4665.06    110.23 o 
   3   6   4     3619.37     3653.32     87.36 o 
   4   6   4      952.42      890.78     20.40 o 
   5   6   4      557.51      576.81     15.94 o 
   6   6   4      666.99      646.48     20.56 o 
   7   6   4      672.08      704.20     28.26 o 
   8   6   4      173.59      183.45     20.10 o 
   9   6   4       80.45      115.98     25.07 o 
  10   6   4        4.41        7.42     23.58 o 
  -9   7   4       56.96       71.98     25.62 o 
  -8   7   4      116.21       96.74     20.08 o 
  -7   7   4      552.56      562.72     24.06 o 
  -6   7   4       49.83       42.93     10.24 o 
  -5   7   4      183.14      173.08      9.53 o 
  -4   7   4      199.51      217.79      9.70 o 
  -3   7   4     3237.25     3229.76     68.18 o 
  -2   7   4      949.75      919.18     28.86 o 
  -1   7   4     2256.82     2243.32     53.20 o 
   0   7   4       47.67       64.34      6.81 o 
   1   7   4     2188.87     2128.53     59.70 o 
   2   7   4     1005.42      990.45     29.44 o 
   3   7   4     3441.99     3415.14     79.61 o 
   4   7   4      147.76      160.75     11.38 o 
   5   7   4      183.11      164.98      8.62 o 
   6   7   4       41.29       34.41     12.85 o 
   7   7   4      569.86      604.31     27.27 o 
   8   7   4      147.59      161.77     21.00 o 
   9   7   4       57.96       54.58     28.62 o 
  -9   8   4       33.51       33.29     22.76 o 
  -8   8   4      131.55      132.28     20.68 o 
  -7   8   4      261.81      220.73     26.08 o 
  -6   8   4      370.35      393.01     28.12 o 
  -5   8   4       34.77       35.22     12.58 o 
  -4   8   4       71.45       70.17      8.18 o 
  -3   8   4        5.20        4.13      7.63 o 
  -2   8   4     1812.91     1807.32     49.63 o 
  -1   8   4       62.89       59.68      7.69 o 
   0   8   4      702.53      658.40     20.22 o 
   1   8   4       64.50       51.51     10.69 o 
   2   8   4     1724.03     1719.85     49.87 o 
   3   8   4       10.64       16.01     12.10 o 
   4   8   4       54.15       66.11     13.63 o 
   5   8   4       48.16       63.29     12.56 o 
   6   8   4      368.97      381.72     38.79 o 
   7   8   4      240.01      228.11     27.59 o 
   8   8   4      131.56      142.42     20.18 o 
   9   8   4       32.25       35.05     22.56 o 
  -9   9   4        3.54       22.16     37.94 o 
  -8   9   4       48.33       12.24     24.98 o 
  -7   9   4      194.64      199.53     26.55 o 
  -6   9   4       81.12       89.59     22.28 o 
  -5   9   4      144.78      133.89     19.72 o 
  -4   9   4      182.64      204.29     15.10 o 
  -3   9   4      618.95      591.54     22.95 o 
  -2   9   4       49.89       31.78     11.26 o 
  -1   9   4       91.25       79.10      8.92 o 
   0   9   4     1009.42      993.73     27.82 o 
   1   9   4      136.71      136.69     12.74 o 
   2   9   4       41.62       32.99     12.27 o 
   3   9   4      619.43      594.65     25.17 o 
   4   9   4      210.23      245.35     17.01 o 
   5   9   4      102.01      112.15     14.16 o 
   6   9   4       82.12       90.73     16.26 o 
   7   9   4      157.33      149.97     20.32 o 
   8   9   4       65.55       47.49     25.29 o 
   9   9   4        4.84        7.71     23.22 o 
  -8  10   4       37.20       -5.87     51.63 o 
  -7  10   4      116.51      112.38     27.78 o 
  -6  10   4      229.78      214.19     25.94 o 
  -5  10   4       69.19       48.96     20.85 o 
  -4  10   4       93.53       59.78     28.55 o 
  -3  10   4       41.09       18.68     15.70 o 
  -2  10   4       34.15       38.52     12.17 o 
  -1  10   4      363.99      387.03     20.32 o 
   0  10   4      308.27      295.60     15.69 o 
   1  10   4      407.07      406.97     21.50 o 
   2  10   4       65.19       64.73     13.80 o 
   3  10   4       58.68       28.13     15.09 o 
   4  10   4      107.53       87.30     16.71 o 
   5  10   4       52.47       69.37     19.21 o 
   6  10   4      246.99      233.24     22.51 o 
   7  10   4      108.84       93.08     19.17 o 
   8  10   4       27.72        8.06     20.98 o 
  -8  11   4        4.39       20.80     29.93 o 
  -7  11   4      170.72      180.25     29.65 o 
  -6  11   4      129.47       93.67     41.07 o 
  -5  11   4      155.62      110.08     58.08 o 
  -4  11   4       45.29       -0.90     54.17 o 
  -3  11   4      262.21      269.91     24.17 o 
  -2  11   4      363.30      329.71     21.49 o 
  -1  11   4      115.90      130.44     14.92 o 
   0  11   4       59.78       31.45     16.17 o 
   1  11   4      103.73      103.13     15.52 o 
   2  11   4      346.37      327.34     19.39 o 
   3  11   4      251.76      279.69     19.53 o 
   4  11   4       43.01       17.65     19.63 o 
   5  11   4      154.29      165.90     21.01 o 
   6  11   4      176.16      199.93     23.72 o 
   7  11   4      146.77      122.46     24.05 o 
   8  11   4        5.69        7.31     22.67 o 
  -7  12   4      112.49       71.49     56.32 o 
  -6  12   4      115.21       86.43     44.78 o 
  -5  12   4       12.02      -45.95     56.71 o 
  -4  12   4       58.14       10.48     35.59 o 
  -3  12   4      202.42      193.31     25.61 o 
  -2  12   4      381.43      418.48     31.35 o 
  -1  12   4      271.08      258.08     20.82 o 
   0  12   4       18.75       13.48     15.40 o 
   1  12   4      264.54      241.47     18.49 o 
   2  12   4      404.88      406.76     32.53 o 
   3  12   4      241.55      246.65     21.05 o 
   4  12   4       68.98       90.98     20.48 o 
   5  12   4       11.40       32.99     21.44 o 
   6  12   4      117.39      131.38     25.67 o 
   7  12   4      100.25       70.47     25.57 o 
  -7  13   4       96.83       44.60     76.86 o 
  -6  13   4       66.79        4.29     83.70 o 
  -5  13   4       36.44       24.90     69.03 o 
  -4  13   4       36.54       10.66     26.75 o 
  -3  13   4      183.65      172.80     27.96 o 
  -2  13   4      277.39      299.98     29.77 o 
  -1  13   4      263.83      285.99     54.57 o 
   0  13   4       52.78       55.23     25.65 o 
   1  13   4      251.46      288.59     28.55 o 
   2  13   4      254.35      236.62     29.60 o 
   3  13   4      199.56      185.41     21.98 o 
   4  13   4       52.47       61.85     22.60 o 
   5  13   4       31.26       45.57     33.19 o 
   6  13   4       79.63      103.86     37.26 o 
   7  13   4       95.69       54.33     50.16 o 
  -6  14   4       42.74       15.22     59.45 o 
  -5  14   4       37.83        1.59     33.83 o 
  -4  14   4       86.68       52.51     30.85 o 
  -3  14   4       13.43        5.18     29.55 o 
  -2  14   4      210.87      205.76     35.01 o 
  -1  14   4       28.72        6.87     35.59 o 
   0  14   4      266.62      280.73     31.90 o 
   1  14   4       15.31       22.66     27.95 o 
   2  14   4      217.30      211.85     31.29 o 
   3  14   4       10.10        4.51     32.62 o 
   4  14   4       96.48      101.49     36.39 o 
   5  14   4       45.12       42.07     51.82 o 
   6  14   4       60.32       91.99     40.71 o 
  -5  15   4       32.59        1.08     88.59 o 
  -4  15   4       18.11      -12.61     33.42 o 
  -3  15   4       14.37      -18.70     33.05 o 
  -2  15   4       18.54       -4.28     32.77 o 
  -1  15   4       62.79       95.20     31.62 o 
   0  15   4      105.57      141.32     33.12 o 
   1  15   4       80.59      104.10     31.35 o 
   2  15   4       25.40       21.03     31.86 o 
   3  15   4       12.43      -11.45     35.05 o 
   4  15   4       18.02       -7.94     38.71 o 
   5  15   4       32.63       48.23     49.48 o 
  -4  16   4        5.08      -63.92     67.08 o 
  -3  16   4        5.69        3.49     36.63 o 
  -2  16   4       39.14       37.27     34.82 o 
  -1  16   4       24.72       48.13     35.23 o 
   0  16   4       16.36       31.02     36.55 o 
   1  16   4       19.60       31.80     36.44 o 
   2  16   4       51.38       57.16     38.53 o 
   3  16   4        5.19       34.32     39.72 o 
   4  16   4        2.98      -29.28     42.37 o 
  -2  17   4        3.69      -14.64     40.24 o 
  -1  17   4       14.72        3.04     39.37 o 
   0  17   4       17.06       78.93     41.06 o 
   1  17   4       15.01       34.61     40.30 o 
   2  17   4        5.46       38.78     43.41 o 
   1   0   5    13224.99    13301.43    297.74 o 
   2   0   5       52.57       63.21      4.37 o 
   3   0   5    15188.04    15036.05    245.44 o 
   4   0   5      237.42      251.16      7.10 o 
   5   0   5       47.59       39.26      4.52 o 
   6   0   5       19.50       22.99      5.46 o 
   7   0   5     2719.63     2840.55     57.64 o 
   8   0   5        2.90       -4.68     12.43 o 
   9   0   5       37.58       44.40     15.09 o 
  10   0   5        6.53       26.40     23.08 o 
 -10   1   5       18.00       35.03     22.52 o 
  -9   1   5       53.44       44.62     15.08 o 
  -8   1   5      711.93      737.86     25.74 o 
  -7   1   5      430.89      421.35     15.28 o 
  -6   1   5     2384.72     2373.20     44.98 o 
  -5   1   5     2240.69     2267.14     35.43 o 
  -4   1   5     2155.89     2121.06     40.26 o 
  -3   1   5     4785.72     5239.64    101.40 o 
  -2   1   5    20407.25    20154.06    370.67 o 
   0   1   5      597.91      794.27     25.72 o 
   1   1   5     3758.63     3623.98     84.75 o 
   2   1   5    19788.60    19500.22    323.35 o 
   3   1   5     4833.39     5272.58     86.48 o 
   4   1   5     1923.08     1951.11     34.21 o 
   5   1   5     2157.33     2161.47     37.79 o 
   6   1   5     2496.41     2489.88     41.89 o 
   7   1   5      461.45      461.07     16.40 o 
   8   1   5      691.01      759.58     26.33 o 
   9   1   5       71.45       52.60     15.75 o 
  10   1   5       17.65       21.36     22.85 o 
 -10   2   5      115.55      120.50     20.38 o 
  -9   2   5       11.18       21.20     14.79 o 
  -8   2   5       13.03       11.32     12.66 o 
  -7   2   5      860.20      853.10     21.72 o 
  -6   2   5      411.25      409.93     12.54 o 
  -5   2   5      829.72      836.53     16.76 o 
  -4   2   5     2507.26     2449.53     49.64 o 
  -3   2   5     2325.64     2159.00     44.12 o 
  -2   2   5     2013.23     2068.46     61.38 o 
  -1   2   5     2028.27     2028.08     52.51 o 
   0   2   5    17090.29    17127.95    397.63 o 
   1   2   5     1878.00     1812.89     39.56 o 
   2   2   5     2374.06     2459.38     41.82 o 
   3   2   5     2160.42     2042.83     34.97 o 
   4   2   5     2655.20     2566.47     42.28 o 
   5   2   5      742.32      744.36     15.67 o 
   6   2   5      367.29      380.24     11.86 o 
   7   2   5      782.64      795.42     22.16 o 
   8   2   5        9.82        9.31     12.94 o 
   9   2   5       15.39       27.92     17.41 o 
  10   2   5       95.42      126.23     23.77 o 
 -10   3   5      135.27      145.89     24.35 o 
  -9   3   5      106.90       93.07     17.40 o 
  -8   3   5       48.88       31.62     12.90 o 
  -7   3   5       99.46       81.07      9.21 o 
  -6   3   5      877.31      876.27     18.95 o 
  -5   3   5     2327.23     2183.91     42.01 o 
  -4   3   5       75.35       84.51      6.10 o 
  -3   3   5      212.68      202.53      6.57 o 
  -2   3   5      158.19      181.72      7.53 o 
  -1   3   5     3941.27     4108.64     96.35 o 
   0   3   5       74.17      100.62      6.72 o 
   1   3   5     4123.72     4162.94     93.16 o 
   2   3   5      129.71      147.11      5.66 o 
   3   3   5      246.19      237.73      7.09 o 
   4   3   5      135.35      139.25      8.75 o 
   5   3   5     2082.50     1985.96     35.68 o 
   6   3   5      779.23      795.35     19.18 o 
   7   3   5      137.78      126.82     11.62 o 
   8   3   5       43.93       39.21     13.64 o 
   9   3   5      133.64      108.91     18.90 o 
  10   3   5      139.08      199.15     30.26 o 
 -10   4   5       45.18       63.68     24.55 o 
  -9   4   5       26.56       30.02     17.06 o 
  -8   4   5       53.85       52.11     12.68 o 
  -7   4   5      208.91      184.53     10.48 o 
  -6   4   5      307.91      329.86     12.84 o 
  -5   4   5      747.57      759.80     18.20 o 
  -4   4   5      485.83      470.05     11.88 o 
  -3   4   5       11.67       17.93      5.44 o 
  -2   4   5      348.63      394.80     13.26 o 
  -1   4   5      443.04      501.39     16.68 o 
   0   4   5     1908.91     2162.87     60.36 o 
   1   4   5      418.85      472.28     15.52 o 
   2   4   5      316.65      344.31     10.32 o 
   3   4   5       16.22       11.55      4.20 o 
   4   4   5      473.50      464.99     12.00 o 
   5   4   5      845.28      861.28     18.16 o 
   6   4   5      233.75      265.65     10.78 o 
   7   4   5      224.84      199.16     15.22 o 
   8   4   5       43.41       48.59     16.07 o 
   9   4   5       26.47       27.53     17.12 o 
  10   4   5       27.56       22.63     22.64 o 
 -10   5   5       91.08       75.13     25.58 o 
  -9   5   5      174.71      160.53     22.62 o 
  -8   5   5      265.63      231.67     17.08 o 
  -7   5   5      129.15      149.85     10.10 o 
  -6   5   5      512.96      506.00     16.25 o 
  -5   5   5      109.94      132.97      7.55 o 
  -4   5   5      148.92      148.64      6.49 o 
  -3   5   5      361.58      356.59      8.88 o 
  -2   5   5      824.27      817.63     24.54 o 
  -1   5   5       22.09       32.35      6.43 o 
   0   5   5      215.96      244.96      7.22 o 
   1   5   5        4.92       22.67     12.07 o 
   2   5   5      831.56      815.81     21.74 o 
   3   5   5      375.04      367.33     11.77 o 
   4   5   5      138.75      128.03      6.43 o 
   5   5   5      105.75      126.85      7.32 o 
   6   5   5      430.57      420.47     15.21 o 
   7   5   5      132.50      151.49     14.66 o 
   8   5   5      255.14      288.72     24.32 o 
   9   5   5      189.61      183.98     19.22 o 
  10   5   5       84.11       76.83     28.06 o 
 -10   6   5       29.20       30.00     24.75 o 
  -9   6   5       38.61       33.92     20.97 o 
  -8   6   5      328.03      300.63     22.28 o 
  -7   6   5      429.53      428.43     19.63 o 
  -6   6   5      153.46      178.13     11.02 o 
  -5   6   5       66.01       73.82      7.27 o 
  -4   6   5       67.42       75.59      6.53 o 
  -3   6   5     4111.38     4000.85     75.20 o 
  -2   6   5     1120.41     1111.12     27.07 o 
  -1   6   5      883.98      798.51     18.83 o 
   0   6   5      255.33      273.15     10.55 o 
   1   6   5      926.28      863.70     25.28 o 
   2   6   5     1122.29     1120.72     28.94 o 
   3   6   5     4022.69     3858.07     93.72 o 
   4   6   5       19.35       33.32      7.51 o 
   5   6   5       83.60       90.98      7.39 o 
   6   6   5      134.34      143.35     11.60 o 
   7   6   5      446.79      493.74     24.88 o 
   8   6   5      289.75      319.82     31.62 o 
   9   6   5       29.96       30.55     18.53 o 
  10   6   5       35.84       35.32     23.58 o 
  -9   7   5      170.43      158.68     24.07 o 
  -8   7   5      342.69      323.34     23.32 o 
  -7   7   5       43.46       39.69     16.64 o 
  -6   7   5      257.03      269.89     17.69 o 
  -5   7   5     1266.70     1184.17     27.85 o 
  -4   7   5     1451.27     1394.08     31.48 o 
  -3   7   5      721.84      726.04     19.26 o 
  -2   7   5     4580.83     4677.75    125.88 o 
  -1   7   5      489.55      509.10     15.22 o 
   0   7   5      902.33      882.16     23.63 o 
   1   7   5      374.25      391.99     23.33 o 
   2   7   5     4717.52     4867.66    125.99 o 
   3   7   5      745.48      746.36     22.69 o 
   4   7   5     1473.26     1445.45     33.10 o 
   5   7   5     1281.67     1210.33     26.99 o 
   6   7   5      347.58      306.10     19.76 o 
   7   7   5       68.59       62.00     15.50 o 
   8   7   5      329.89      351.90     35.12 o 
   9   7   5      188.10      206.29     28.12 o 
  -9   8   5       91.52       98.28     24.47 o 
  -8   8   5      162.67      196.16     61.21 o 
  -7   8   5      187.33      164.54     25.88 o 
  -6   8   5      406.34      394.27     23.48 o 
  -5   8   5      210.82      208.04     15.37 o 
  -4   8   5     1125.45     1108.48     30.26 o 
  -3   8   5     3068.65     2970.90     70.12 o 
  -2   8   5      394.71      359.72     18.49 o 
  -1   8   5     2082.78     2026.55     50.27 o 
   0   8   5     4790.33     4736.86    111.97 o 
   1   8   5     2192.54     2070.65     56.81 o 
   2   8   5      396.03      376.21     18.42 o 
   3   8   5     3060.71     3057.89     81.72 o 
   4   8   5     1124.93     1165.13     36.82 o 
   5   8   5      258.33      258.68     15.00 o 
   6   8   5      420.79      408.25     22.27 o 
   7   8   5      168.31      186.85     22.30 o 
   8   8   5      165.98      155.69     20.89 o 
   9   8   5       97.54      112.48     25.96 o 
  -9   9   5      135.91      139.47     31.35 o 
  -8   9   5        1.55        4.48     25.92 o 
  -7   9   5       58.27       61.36     29.14 o 
  -6   9   5        1.35       -1.27     20.58 o 
  -5   9   5     2453.55     2435.94     70.00 o 
  -4   9   5      221.82      217.56     15.52 o 
  -3   9   5      614.06      564.50     23.31 o 
  -2   9   5      159.60      155.52     16.83 o 
  -1   9   5     5399.84     5489.77    132.09 o 
   0   9   5       48.71       34.49      8.79 o 
   1   9   5     5374.63     5445.13    144.48 o 
   2   9   5      183.53      175.67     14.38 o 
   3   9   5      644.26      616.30     25.00 o 
   4   9   5      242.86      252.81     17.48 o 
   5   9   5     2446.94     2471.37     60.63 o 
   6   9   5        1.62       -6.97     14.60 o 
   7   9   5       71.47       88.33     19.82 o 
   8   9   5        0.48      -10.12     20.09 o 
   9   9   5      154.69      148.43     24.86 o 
  -8  10   5       24.52        6.93     27.11 o 
  -7  10   5        5.84       34.81     29.72 o 
  -6  10   5      530.72      536.80     34.49 o 
  -5  10   5        4.72       -7.83     42.44 o 
  -4  10   5      574.10      584.45     26.51 o 
  -3  10   5      240.49      238.10     19.06 o 
  -2  10   5       78.49       81.07     19.20 o 
  -1  10   5       93.59      114.51     13.43 o 
   0  10   5     2978.46     2973.47     72.44 o 
   1  10   5      125.64      133.54     14.22 o 
   2  10   5       77.66       70.50     14.42 o 
   3  10   5      258.91      255.82     18.04 o 
   4  10   5      662.83      705.39     47.49 o 
   5  10   5       10.19       21.65     18.74 o 
   6  10   5      541.70      547.56     32.13 o 
   7  10   5        7.93       -4.00     18.11 o 
   8  10   5       36.62       37.01     21.31 o 
  -8  11   5       66.86       69.95     41.85 o 
  -6  11   5        6.86        8.63     30.31 o 
  -5  11   5      242.65      225.12     24.69 o 
  -4  11   5      293.79      231.29     23.00 o 
  -3  11   5      181.16      204.59     16.28 o 
  -2  11   5      289.32      321.91     20.10 o 
  -1  11   5      807.37      805.25     29.87 o 
   0  11   5       36.54       26.35     16.53 o 
   1  11   5      779.13      781.74     31.10 o 
   2  11   5      333.44      359.08     22.24 o 
   3  11   5      178.69      204.75     18.92 o 
   4  11   5      238.75      253.13     20.97 o 
   5  11   5      258.88      277.52     23.39 o 
   6  11   5        3.67        0.20     22.46 o 
   7  11   5        3.34       -5.22     19.21 o 
   8  11   5       76.79       65.06     26.14 o 
  -7  12   5        3.10       12.12     35.20 o 
  -6  12   5        2.28      -35.10     76.07 o 
  -5  12   5        0.43      -22.42     70.01 o 
  -4  12   5      150.80      166.70     24.64 o 
  -3  12   5      222.58      238.35     25.76 o 
  -2  12   5       28.01      -13.88     21.96 o 
  -1  12   5       72.77       62.88     15.81 o 
   0  12   5      198.40      178.24     17.88 o 
   1  12   5       76.78       84.79     17.09 o 
   2  12   5       31.73       32.96     18.41 o 
   3  12   5      225.85      243.07     24.67 o 
   4  12   5      145.48      174.89     32.28 o 
   5  12   5        3.40      -15.09     22.53 o 
   6  12   5        3.64       23.35     25.85 o 
   7  12   5        0.26      -20.44     20.44 o 
  -7  13   5        8.77       35.98     37.16 o 
  -6  13   5        2.34      -41.08     54.17 o 
  -5  13   5       59.44       26.59     76.27 o 
  -4  13   5       60.49       50.67     33.05 o 
  -3  13   5       67.65       71.44     26.19 o 
  -2  13   5       57.41       72.69     26.30 o 
  -1  13   5        3.63       -6.94     24.34 o 
   0  13   5       57.41       34.56     24.62 o 
   1  13   5        2.14       -8.96     17.64 o 
   2  13   5       63.59       76.81     19.52 o 
   3  13   5       68.17       79.94     21.13 o 
   4  13   5       61.73       63.55     22.70 o 
   5  13   5       53.38       48.56     24.75 o 
   6  13   5        2.18      -18.01     36.37 o 
   7  13   5        8.66       29.69     25.71 o 
  -6  14   5        2.98      -72.68     93.67 o 
  -5  14   5       56.37       18.45     30.03 o 
  -4  14   5       92.92       66.59     29.65 o 
  -3  14   5        4.56      -23.53     41.46 o 
  -2  14   5       10.78       11.79     29.31 o 
  -1  14   5       40.30       12.60     27.91 o 
   0  14   5       74.38       67.23     29.12 o 
   1  14   5       43.13       47.08     28.47 o 
   2  14   5        8.70      -22.38     29.51 o 
   3  14   5        8.72       30.24     32.31 o 
   4  14   5       93.66      146.34     34.76 o 
   5  14   5       49.43       51.75     36.75 o 
   6  14   5        4.07       19.34     62.58 o 
  -5  15   5       38.49        0.87     45.17 o 
  -4  15   5       23.39       10.58     42.63 o 
  -3  15   5       61.14       41.21     32.98 o 
  -2  15   5       18.02       -6.32     31.47 o 
  -1  15   5       51.99       55.53     30.73 o 
   0  15   5        2.07       26.96     32.04 o 
   1  15   5       36.96       45.91     32.40 o 
   2  15   5       16.55      -16.27     33.27 o 
   3  15   5       44.02       11.28     36.37 o 
   4  15   5       22.72       45.78     38.22 o 
   5  15   5       37.66       17.92     48.30 o 
  -4  16   5      100.77       90.53     38.60 o 
  -3  16   5       20.37       11.53     36.18 o 
  -2  16   5       57.57       33.07     35.43 o 
  -1  16   5       37.00       88.46     35.43 o 
   0  16   5       55.48       98.81     36.89 o 
   1  16   5       41.33       65.90     35.51 o 
   2  16   5       50.52       67.49     38.33 o 
   3  16   5       15.47       -9.35     39.26 o 
   4  16   5      107.49      166.01     55.15 o 
  -2  17   5       39.19       72.38     40.19 o 
  -1  17   5       18.09       47.32     40.13 o 
   0  17   5       12.35       51.89     39.27 o 
   1  17   5       24.02       53.93     41.65 o 
   2  17   5       40.68       59.63     70.79 o 
   0   0   6    17261.37    17331.49    779.72 o 
   1   0   6      336.35      418.84     10.16 o 
   2   0   6      151.02      228.64     11.92 o 
   3   0   6      304.78      283.45      8.36 o 
   4   0   6      181.86      166.57      6.47 o 
   5   0   6     2990.38     3108.68     52.12 o 
   6   0   6      167.69      177.49      7.76 o 
   7   0   6        5.11       30.26      8.84 o 
   8   0   6       22.91       20.24     11.69 o 
   9   0   6      506.11      546.22     29.22 o 
  10   0   6        1.69        8.37     23.27 o 
 -10   1   6      238.49      244.43     24.67 o 
  -9   1   6       16.37       17.41     15.29 o 
  -8   1   6      516.43      574.37     23.85 o 
  -7   1   6       86.85       80.33      9.12 o 
  -6   1   6       67.71       70.03      9.24 o 
  -5   1   6      465.20      512.16     13.63 o 
  -4   1   6     2283.07     2234.86     46.55 o 
  -3   1   6      387.40      388.01     11.09 o 
  -2   1   6     6326.87     6611.67    138.44 o 
  -1   1   6     2014.26     2056.89     69.41 o 
   0   1   6     4524.38     4569.22    144.48 o 
   1   1   6     2210.85     2231.52     51.28 o 
   2   1   6     5645.06     5915.52    108.78 o 
   3   1   6      507.96      527.07      9.37 o 
   4   1   6     2488.70     2445.47     39.66 o 
   5   1   6      614.02      657.20     12.91 o 
   6   1   6       97.55       91.70      6.17 o 
   7   1   6       66.25       59.82     10.96 o 
   8   1   6      529.90      591.05     24.22 o 
   9   1   6       19.44        7.77     17.60 o 
  10   1   6      232.28      251.02     23.88 o 
 -10   2   6       30.67       35.81     28.34 o 
  -9   2   6      544.85      602.09     26.96 o 
  -8   2   6       24.70       10.54     12.90 o 
  -7   2   6      164.75      166.28      9.30 o 
  -6   2   6      100.07       91.91      7.79 o 
  -5   2   6     3584.33     3514.84     69.55 o 
  -4   2   6      856.63      833.23     16.99 o 
  -3   2   6     2489.52     2372.43     42.96 o 
  -2   2   6      665.71      680.57     27.38 o 
  -1   2   6     8578.64     8657.76    268.77 o 
   0   2   6      393.55      330.14     18.19 o 
   1   2   6     8386.78     8438.34    190.56 o 
   2   2   6      798.97      829.71     15.07 o 
   3   2   6     2522.09     2403.78     39.95 o 
   4   2   6      704.97      686.49     14.37 o 
   5   2   6     3587.04     3545.79     59.18 o 
   6   2   6      117.82      110.32      6.57 o 
   7   2   6      136.77      141.26     12.05 o 
   8   2   6       27.46       29.40     14.91 o 
   9   2   6      566.84      618.32     46.47 o 
  10   2   6       19.22       21.28     23.99 o 
 -10   3   6      209.70      199.42     30.69 o 
  -9   3   6       19.78       14.07     17.27 o 
  -8   3   6      232.26      230.80     15.29 o 
  -7   3   6      700.64      685.14     20.37 o 
  -6   3   6     2027.50     1941.39     40.11 o 
  -4   3   6     5952.97     6054.18    128.37 o 
  -3   3   6      287.93      296.64      7.53 o 
  -2   3   6     1650.30     1524.29     49.43 o 
  -1   3   6     1810.79     1895.24     57.17 o 
   0   3   6    13837.26    14123.33    327.91 o 
   1   3   6     2204.88     2174.50     47.01 o 
   2   3   6     1566.46     1463.44     29.41 o 
   3   3   6      257.95      267.44      8.05 o 
   4   3   6     6104.13     6234.75    101.72 o 
   5   3   6      660.24      596.10     13.43 o 
   6   3   6     2012.15     1944.16     34.42 o 
   7   3   6      755.16      761.20     24.18 o 
   8   3   6      247.25      271.00     19.76 o 
   9   3   6       15.37        7.29     16.66 o 
  10   3   6      189.72      234.24     41.33 o 
 -10   4   6       34.23       11.23     24.40 o 
  -9   4   6      143.27      122.23     21.17 o 
  -8   4   6      331.19      292.68     17.02 o 
  -7   4   6       42.20       14.27      9.01 o 
  -6   4   6      551.60      569.56     20.44 o 
  -5   4   6     3329.67     3338.31     72.93 o 
  -4   4   6     1320.44     1228.07     28.29 o 
  -3   4   6     1387.33     1422.33     28.29 o 
  -2   4   6     3839.62     3975.11     90.19 o 
  -1   4   6     7130.10     7404.52    173.70 o 
   0   4   6      756.25      654.86     20.63 o 
   1   4   6     7478.00     7550.87    167.96 o 
   2   4   6     3679.23     3743.40     80.16 o 
   3   4   6     1413.50     1481.81     29.57 o 
   4   4   6     1311.03     1264.45     24.33 o 
   5   4   6     3498.66     3505.05     62.40 o 
   6   4   6      661.75      719.99     17.32 o 
   7   4   6       21.24       13.70     13.23 o 
   8   4   6      281.73      281.20     22.64 o 
   9   4   6      159.79      182.30     19.97 o 
  10   4   6       35.31        9.97     26.82 o 
 -10   5   6       67.06       65.08     25.06 o 
  -9   5   6      112.54      107.76     21.82 o 
  -8   5   6      289.84      251.99     17.32 o 
  -7   5   6     1116.58     1116.79     27.89 o 
  -6   5   6       84.56       85.41      8.89 o 
  -5   5   6      274.29      252.06     11.32 o 
  -4   5   6      879.46      804.22     18.60 o 
  -3   5   6     6320.60     6128.56    118.42 o 
  -2   5   6      520.92      515.24     16.21 o 
  -1   5   6     6297.96     6438.52    172.43 o 
   0   5   6     6592.93     7232.98    197.23 o 
   1   5   6     6131.42     6139.51    164.45 o 
   2   5   6      573.70      577.09     14.44 o 
   3   5   6     6601.63     6465.11    121.61 o 
   4   5   6      824.77      780.67     17.36 o 
   5   5   6      219.17      219.56      9.35 o 
   6   5   6      110.17      107.53      8.98 o 
   7   5   6     1194.57     1217.76     35.96 o 
   8   5   6      243.48      234.48     19.20 o 
   9   5   6      116.12      122.46     20.90 o 
  10   5   6       71.05       76.75     23.82 o 
 -10   6   6       14.29       29.72     24.92 o 
  -9   6   6       88.10       67.46     21.82 o 
  -8   6   6      251.31      226.31     21.17 o 
  -7   6   6      184.23      184.70     19.16 o 
  -6   6   6      636.08      612.45     23.15 o 
  -5   6   6      243.81      225.52     10.33 o 
  -4   6   6      758.15      784.09     20.05 o 
  -3   6   6     2952.68     2796.12     56.39 o 
  -2   6   6     5154.42     5202.91    122.96 o 
  -1   6   6      775.07      821.28     25.26 o 
   0   6   6      178.59      179.87      6.75 o 
   1   6   6      662.80      700.83     23.79 o 
   2   6   6     5203.12     5267.59    137.59 o 
   3   6   6     2786.30     2673.95     58.31 o 
   4   6   6      853.00      899.04     20.41 o 
   5   6   6      191.51      171.41      9.27 o 
   6   6   6      615.07      612.65     21.43 o 
   7   6   6      186.85      183.98     19.89 o 
   8   6   6      248.93      257.73     27.95 o 
   9   6   6      111.70      106.06     21.12 o 
  10   6   6       11.92       -6.61     23.88 o 
  -9   7   6       14.96       28.36     22.53 o 
  -8   7   6      145.74      145.96     20.52 o 
  -7   7   6      433.93      385.85     43.65 o 
  -6   7   6      110.76      117.52     14.65 o 
  -5   7   6      486.14      471.91     18.13 o 
  -4   7   6      210.59      196.91     10.96 o 
  -3   7   6     1625.97     1679.57     36.36 o 
  -2   7   6      676.85      701.00     17.22 o 
  -1   7   6     2316.38     2359.83     49.78 o 
   0   7   6      183.54      173.51      9.87 o 
   1   7   6     2255.47     2288.78     63.46 o 
   2   7   6      594.02      641.28     23.71 o 
   3   7   6     1642.03     1703.65     42.91 o 
   4   7   6      308.32      293.89     14.17 o 
   5   7   6      512.98      507.94     16.63 o 
   6   7   6      111.47      102.37     14.28 o 
   7   7   6      416.41      365.14     34.78 o 
   8   7   6      140.10      174.98     29.75 o 
   9   7   6       12.38       19.56     24.33 o 
  -9   8   6       45.70       46.42     37.16 o 
  -8   8   6       58.53       74.89     25.37 o 
  -7   8   6      194.12      137.43     22.61 o 
  -6   8   6      281.56      283.43     26.70 o 
  -5   8   6        3.37       20.22     12.89 o 
  -4   8   6      292.30      272.61     13.69 o 
  -3   8   6      206.06      221.24     12.02 o 
  -2   8   6      105.05       97.56      8.50 o 
  -1   8   6       71.51       77.36      9.20 o 
   0   8   6      459.15      449.87     16.42 o 
   1   8   6       54.20       37.21     10.64 o 
   2   8   6      124.68      126.88     12.55 o 
   3   8   6      194.42      198.02     14.53 o 
   4   8   6      223.10      201.80     13.16 o 
   5   8   6        1.36        6.21     10.11 o 
   6   8   6      314.29      309.98     19.37 o 
   7   8   6      180.13      194.86     22.17 o 
   8   8   6       52.58       39.14     19.65 o 
   9   8   6       57.55       55.99     22.95 o 
  -9   9   6       13.89       12.34     31.48 o 
  -8   9   6       30.44       30.65     29.92 o 
  -7   9   6      202.00      177.58     30.51 o 
  -6   9   6       61.25       16.83     27.57 o 
  -5   9   6      326.97      378.18     25.65 o 
  -4   9   6      258.09      270.92     26.98 o 
  -3   9   6      341.99      314.67     19.82 o 
  -2   9   6      270.64      260.16     16.58 o 
  -1   9   6      352.81      381.50     16.35 o 
   0   9   6        3.16        7.32      8.80 o 
   1   9   6      324.85      364.53     20.55 o 
   2   9   6      295.88      294.07     17.34 o 
   3   9   6      328.19      297.17     18.60 o 
   4   9   6      247.18      270.42     18.49 o 
   5   9   6      283.78      311.09     17.53 o 
   6   9   6       53.74       42.91     15.28 o 
   7   9   6      187.40      177.18     23.66 o 
   8   9   6       33.81       27.46     20.33 o 
   9   9   6       11.14        8.38     23.27 o 
  -8  10   6       74.57       57.36     27.25 o 
  -7  10   6       45.96       82.92     31.29 o 
  -6  10   6      250.79      280.63     25.58 o 
  -5  10   6       83.57       46.66     26.99 o 
  -4  10   6       15.30      -12.27     23.82 o 
  -3  10   6       73.23       59.80     13.04 o 
  -2  10   6      147.15      181.03     16.43 o 
  -1  10   6      379.23      373.26     19.84 o 
   0  10   6       54.52       68.73     10.40 o 
   1  10   6      439.40      402.61     22.70 o 
   2  10   6      146.98      185.76     16.14 o 
   3  10   6       54.25       71.74     16.32 o 
   4  10   6       16.31       18.96     17.02 o 
   5  10   6       61.77       64.29     19.02 o 
   6  10   6      273.47      286.26     29.58 o 
   7  10   6       40.61       27.79     19.04 o 
   8  10   6       65.03       65.59     21.84 o 
  -8  11   6        2.93        4.31     29.21 o 
  -7  11   6      190.83      198.70     34.42 o 
  -6  11   6        0.55      -36.26     61.80 o 
  -5  11   6      135.00      111.28     54.17 o 
  -4  11   6       55.18       18.58     23.47 o 
  -3  11   6      610.06      572.45     26.18 o 
  -2  11   6       79.15       71.02     14.84 o 
  -1  11   6      741.73      745.92     28.91 o 
   0  11   6      398.58      354.04     21.77 o 
   1  11   6      676.31      706.99     29.60 o 
   2  11   6       78.36       74.77     16.95 o 
   3  11   6      618.68      608.76     30.46 o 
   4  11   6       48.36       42.65     18.75 o 
   5  11   6      139.03      154.02     21.90 o 
   6  11   6        4.35        0.15     16.95 o 
   7  11   6      175.08      162.54     28.51 o 
   8  11   6        3.64      -14.17     22.57 o 
  -7  12   6       16.24       61.80     34.81 o 
  -6  12   6      148.63      127.60     26.92 o 
  -5  12   6        3.64      -34.61     57.10 o 
  -4  12   6      182.47      158.33     34.22 o 
  -3  12   6      117.41      121.04     22.62 o 
  -2  12   6      883.21      904.12     34.57 o 
  -1  12   6       20.28        0.88     15.66 o 
   0  12   6      100.68      117.66     17.01 o 
   1  12   6       17.84       12.95     16.47 o 
   2  12   6      893.76      901.71     37.01 o 
   3  12   6      105.93      107.24     20.58 o 
   4  12   6      173.27      166.14     21.84 o 
   5  12   6        5.01      -17.44     22.65 o 
   6  12   6      133.82      107.71     19.31 o 
   7  12   6       22.94       -8.23     20.75 o 
  -6  13   6      121.42       82.20     47.91 o 
  -5  13   6       11.41      -63.95     63.95 o 
  -4  13   6       84.10       63.79     25.45 o 
  -3  13   6      216.01      221.63     27.64 o 
  -2  13   6       59.79       84.23     25.93 o 
  -1  13   6      202.51      200.80     27.22 o 
   0  13   6      191.60      236.82     20.67 o 
   1  13   6      207.38      223.79     21.20 o 
   2  13   6       65.88       85.14     19.71 o 
   3  13   6      226.72      222.12     23.31 o 
   4  13   6       60.31       59.21     22.17 o 
   5  13   6        8.96       -3.52     24.67 o 
   6  13   6      115.37      104.01     28.28 o 
  -6  14   6       36.71       71.97     37.94 o 
  -5  14   6       80.29       67.53     33.25 o 
  -4  14   6       18.18        6.74     29.44 o 
  -3  14   6       60.67       50.21     29.53 o 
  -2  14   6      140.84      119.49     28.93 o 
  -1  14   6       82.99       86.78     28.00 o 
   0  14   6        4.05       17.02     28.18 o 
   1  14   6       75.13       93.52     29.21 o 
   2  14   6      148.30      135.79     31.11 o 
   3  14   6       60.50       71.66     32.77 o 
   4  14   6       13.09       35.12     33.45 o 
   5  14   6       99.61      156.38     39.18 o 
   6  14   6       37.38       37.60     47.13 o 
  -5  15   6        2.91      -24.37     32.85 o 
  -4  15   6       17.13       -6.65     31.04 o 
  -3  15   6        1.38      -32.13     32.13 o 
  -2  15   6       24.59      -10.75     31.01 o 
  -1  15   6       40.36       23.46     30.24 o 
   0  15   6      132.68      200.47     33.76 o 
   1  15   6       40.94       68.74     31.47 o 
   2  15   6       27.53       59.74     33.91 o 
   3  15   6        0.27        3.84     43.02 o 
   4  15   6       13.55       34.04     39.56 o 
   5  15   6        3.39       20.26     41.15 o 
  -3  16   6        4.48      -30.34     34.95 o 
  -2  16   6       35.95       43.78     36.08 o 
  -1  16   6       35.07       27.18     34.53 o 
   0  16   6        1.38       -9.10     34.65 o 
   1  16   6       26.31       62.31     36.24 o 
   2  16   6       36.46       69.78     54.17 o 
   3  16   6        6.22      -23.90     39.08 o 
  -1  17   6       16.97       28.11     39.25 o 
   0  17   6        2.77      -10.43     38.71 o 
   1  17   6       16.15       27.35     39.58 o 
   1   0   7     4783.06     5001.63    112.04 o 
   2   0   7     3325.64     3113.56     64.74 o 
   3   0   7      950.12     1016.22     21.16 o 
   4   0   7     3925.23     3848.10     68.71 o 
   5   0   7       51.94       53.04      5.37 o 
   6   0   7       55.40       45.66      6.59 o 
   7   0   7     1051.39     1055.91     26.06 o 
   8   0   7      399.63      397.78     43.42 o 
   9   0   7       17.77       23.38     17.75 o 
  10   0   7        4.28       17.76     23.81 o 
 -10   1   7       58.27       85.79     27.87 o 
  -9   1   7       38.60       27.82     17.12 o 
  -8   1   7      119.85      131.32     14.08 o 
  -7   1   7      364.78      310.64     15.58 o 
  -6   1   7     1919.09     1899.26     36.21 o 
  -5   1   7      136.50      140.02      6.37 o 
  -3   1   7     2791.15     2733.24     57.75 o 
  -2   1   7     5063.64     5236.67    133.46 o 
  -1   1   7     2109.99     2069.21     72.30 o 
   0   1   7     1753.62     1624.62     36.67 o 
   1   1   7     2426.72     2464.99     73.03 o 
   2   1   7     4993.65     5091.75     99.19 o 
   3   1   7     3146.62     3133.12     49.26 o 
   4   1   7      166.54      138.32      5.39 o 
   5   1   7      164.80      169.94      6.27 o 
   6   1   7     1943.38     1919.78     36.41 o 
   7   1   7      320.07      291.10     23.70 o 
   8   1   7      123.74      122.31     15.47 o 
   9   1   7       46.52       52.30     16.38 o 
  10   1   7       56.37       67.43     27.15 o 
 -10   2   7        4.73        8.55     27.52 o 
  -9   2   7        7.47       17.50     20.08 o 
  -8   2   7       15.62       23.80     13.30 o 
  -7   2   7      910.24      947.33     24.00 o 
  -6   2   7      498.79      496.68     15.90 o 
  -5   2   7     1655.76     1606.59     37.34 o 
  -4   2   7      131.62      130.73      6.27 o 
  -3   2   7     1926.69     1839.01     36.21 o 
  -2   2   7       95.86       86.16      7.42 o 
  -1   2   7    10414.16    10649.62    337.57 o 
   0   2   7      231.03      237.33     10.80 o 
   1   2   7    10535.96    10739.57    277.73 o 
   2   2   7      109.20      115.96      4.55 o 
   3   2   7     1772.01     1707.46     29.79 o 
   4   2   7      108.60      106.85      5.75 o 
   5   2   7     1666.99     1625.24     28.56 o 
   6   2   7      558.70      570.61     14.93 o 
   7   2   7      905.89      934.74     30.03 o 
   8   2   7       17.34       29.68     15.13 o 
   9   2   7        3.69       24.74     18.10 o 
  10   2   7        4.90       -5.31     21.25 o 
 -10   3   7      107.77       96.08     28.98 o 
  -9   3   7      109.67      108.37     22.87 o 
  -8   3   7      368.42      394.28     28.85 o 
  -7   3   7       33.17       20.96      8.25 o 
  -6   3   7     1407.48     1348.65     30.43 o 
  -5   3   7      190.50      161.88      8.92 o 
  -4   3   7      517.49      560.16     15.86 o 
  -3   3   7     1865.22     1810.75     38.04 o 
  -2   3   7     3572.07     3523.47     93.94 o 
  -1   3   7     1043.71     1050.15     29.40 o 
   0   3   7     1570.14     1618.53     54.00 o 
   1   3   7     1000.09      964.72     23.79 o 
   2   3   7     3373.33     3345.44     66.05 o 
   3   3   7     1801.36     1779.93     32.89 o 
   4   3   7      610.45      652.23     12.96 o 
   5   3   7      161.39      147.97      7.12 o 
   6   3   7     1440.59     1443.63     28.22 o 
   7   3   7       22.29       27.29     12.82 o 
   8   3   7      342.01      378.44     35.97 o 
   9   3   7      115.83      120.26     19.09 o 
  10   3   7       94.07      107.02     34.55 o 
 -10   4   7       35.71       47.79     31.29 o 
  -9   4   7       11.18        5.45     20.27 o 
  -8   4   7      122.80      107.61     16.17 o 
  -7   4   7      484.23      527.40     20.49 o 
  -6   4   7        5.15        4.20      9.41 o 
  -5   4   7       22.51       27.22      7.49 o 
  -4   4   7     2509.82     2389.65     53.60 o 
  -3   4   7     2003.97     1995.28     68.81 o 
  -2   4   7     1642.46     1645.97     44.95 o 
  -1   4   7      956.37      867.10     19.61 o 
   1   4   7     1023.38      909.60     21.75 o 
   2   4   7     1537.52     1503.25     33.54 o 
   3   4   7     2095.92     2089.78     41.17 o 
   4   4   7     2340.23     2246.16     42.28 o 
   5   4   7       30.91       40.69      6.19 o 
   6   4   7       19.43       29.66      7.88 o 
   7   4   7      503.70      548.39     24.90 o 
   8   4   7      150.56      162.01     21.00 o 
   9   4   7       10.60       30.67     19.38 o 
  10   4   7       36.58       34.79     33.14 o 
 -10   5   7       60.50       63.98     29.30 o 
  -9   5   7      129.56      113.00     21.47 o 
  -8   5   7      389.29      399.33     31.90 o 
  -7   5   7       88.79       64.14     10.69 o 
  -6   5   7      611.81      677.24     24.45 o 
  -5   5   7      279.38      275.82     16.17 o 
  -4   5   7     1522.43     1422.29     35.71 o 
  -3   5   7      218.64      217.29     11.54 o 
  -2   5   7     4048.60     4128.76     92.41 o 
  -1   5   7      960.20      941.66     31.35 o 
   0   5   7     3329.65     3541.25     97.90 o 
   1   5   7     1104.51     1069.21     22.95 o 
   2   5   7     3698.99     3725.72     89.23 o 
   3   5   7      270.13      268.34      9.82 o 
   4   5   7     1593.46     1515.09     28.56 o 
   5   5   7      298.96      291.78     12.21 o 
   6   5   7      553.48      605.25     18.55 o 
   7   5   7       80.87       70.05     14.68 o 
   8   5   7      395.66      417.52     40.54 o 
   9   5   7      133.48      158.71     21.65 o 
  10   5   7       48.13       54.60     31.78 o 
  -9   6   7       23.21       38.37     22.20 o 
  -8   6   7      185.99      153.53     20.13 o 
  -7   6   7      324.92      335.60     33.09 o 
  -6   6   7      355.15      389.03     28.95 o 
  -5   6   7       81.48       94.03     11.25 o 
  -4   6   7     1388.15     1386.38     33.75 o 
  -3   6   7     3119.13     3004.92     61.88 o 
  -2   6   7     1515.42     1497.98     37.58 o 
  -1   6   7      616.25      640.62     23.39 o 
   0   6   7     2651.56     2530.02     53.37 o 
   1   6   7      667.04      697.28     19.22 o 
   2   6   7     1464.75     1486.58     36.12 o 
   3   6   7     3166.31     3042.39     64.17 o 
   4   6   7     1350.43     1366.86     31.97 o 
   5   6   7       83.85       97.30      8.34 o 
   6   6   7      405.40      402.12     18.46 o 
   7   6   7      348.26      358.29     27.89 o 
   8   6   7      200.60      201.04     22.53 o 
   9   6   7       22.74       19.90     20.69 o 
  -9   7   7      159.95      146.99     29.11 o 
  -8   7   7       86.21       93.00     32.66 o 
  -7   7   7      213.19      201.87     30.89 o 
  -6   7   7       45.08       52.75     16.24 o 
  -5   7   7     2323.87     2276.29     67.93 o 
  -4   7   7       36.61       34.49      7.66 o 
  -3   7   7     1417.12     1379.38     31.27 o 
  -2   7   7      411.82      434.55     11.17 o 
  -1   7   7     2430.59     2371.35     51.23 o 
   0   7   7       70.83       67.07      5.49 o 
   1   7   7     2520.72     2450.31     58.36 o 
   2   7   7      297.67      334.49     18.15 o 
   3   7   7     1471.77     1522.77     36.26 o 
   4   7   7       61.33       60.22      8.37 o 
   5   7   7     2342.83     2314.70     46.50 o 
   6   7   7       52.90       51.58     13.43 o 
   7   7   7      183.66      152.69     16.55 o 
   8   7   7       79.26       90.04     18.93 o 
   9   7   7      151.90      197.32     41.77 o 
  -9   8   7       17.73        4.64     28.82 o 
  -8   8   7       85.75       87.32     26.01 o 
  -7   8   7       42.11       23.83     21.30 o 
  -6   8   7      145.26      151.14     18.03 o 
  -5   8   7      408.28      425.25     20.89 o 
  -4   8   7      637.26      697.51     21.37 o 
  -3   8   7      118.09      121.39      8.93 o 
  -2   8   7     1608.22     1560.02     39.85 o 
  -1   8   7      990.46      971.88     22.82 o 
   0   8   7     1454.19     1404.54     36.26 o 
   1   8   7      952.63      939.91     26.93 o 
   2   8   7     1544.56     1556.55     45.31 o 
   3   8   7      154.50      169.01     10.80 o 
   4   8   7      576.90      664.92     23.25 o 
   5   8   7      363.54      357.78     16.92 o 
   6   8   7      160.50      144.75     15.41 o 
   7   8   7       46.20       16.56     16.49 o 
   8   8   7       85.72      103.65     20.17 o 
   9   8   7       24.76       11.11     22.61 o 
  -8   9   7        5.43       40.89     26.88 o 
  -7   9   7       15.78       22.29     28.16 o 
  -6   9   7      310.18      269.12     27.77 o 
  -5   9   7      751.37      718.56     28.93 o 
  -4   9   7      291.38      291.82     24.80 o 
  -3   9   7      118.09      121.81      9.90 o 
  -2   9   7       54.88       50.87     10.88 o 
  -1   9   7     1070.25     1044.82     29.44 o 
   0   9   7     1916.44     2003.20     50.10 o 
   1   9   7     1122.58     1087.66     30.00 o 
   2   9   7       27.32       58.02     12.77 o 
   3   9   7      111.21      122.63     15.50 o 
   4   9   7      291.48      305.51     19.75 o 
   5   9   7      730.67      693.90     24.02 o 
   6   9   7      281.68      253.82     18.24 o 
   7   9   7       13.72       -5.98     17.57 o 
   8   9   7        9.15       14.22     20.29 o 
  -8  10   7       98.21      125.38     28.27 o 
  -7  10   7       61.10       53.97     30.51 o 
  -6  10   7      111.75      132.20     26.60 o 
  -5  10   7      285.89      265.54     20.08 o 
  -4  10   7      361.82      360.15     21.87 o 
  -3  10   7       60.46       42.08     18.75 o 
  -2  10   7      263.26      275.98     17.24 o 
  -1  10   7      525.42      574.03     24.43 o 
   0  10   7      391.63      373.66     18.22 o 
   1  10   7      488.60      562.62     22.42 o 
   2  10   7      226.93      235.92     17.79 o 
   3  10   7       54.81       45.71     16.00 o 
   4  10   7      375.71      375.12     23.85 o 
   5  10   7      271.17      277.84     23.08 o 
   6  10   7      112.54       91.96     16.82 o 
   7  10   7       59.82       37.60     18.85 o 
   8  10   7       96.92       75.26     21.89 o 
  -8  11   7        4.14      -12.66     28.56 o 
  -7  11   7       50.78       84.09     32.07 o 
  -6  11   7       23.55       43.02     27.77 o 
  -5  11   7      132.76      110.98     21.78 o 
  -4  11   7        7.42      -17.22     17.22 o 
  -3  11   7      332.84      326.08     21.35 o 
  -2  11   7       40.61       32.17     14.63 o 
  -1  11   7      225.93      278.69     18.02 o 
   0  11   7       41.59       33.57     15.41 o 
   1  11   7      267.11      305.52     19.39 o 
   2  11   7       36.00        4.89     16.30 o 
   3  11   7      285.24      297.38     21.26 o 
   4  11   7        5.76       -3.98     19.11 o 
   5  11   7      141.86      144.98     22.36 o 
   6  11   7       19.22      -17.46     17.52 o 
   7  11   7       47.12       17.59     22.92 o 
   8  11   7        5.13      -22.36     22.36 o 
  -7  12   7       10.91       17.60     32.46 o 
  -6  12   7       10.82       13.30     28.16 o 
  -5  12   7       40.30        8.25     23.01 o 
  -4  12   7      296.77      284.37     25.36 o 
  -3  12   7        0.53       -5.08     20.10 o 
  -2  12   7       85.60       98.71     17.28 o 
  -1  12   7       15.81        3.80     16.51 o 
   0  12   7      281.93      320.26     21.92 o 
   1  12   7       11.60        3.44     19.38 o 
   2  12   7       97.66       96.08     19.59 o 
   3  12   7        1.13      -18.72     19.88 o 
   4  12   7      263.94      279.56     24.04 o 
   5  12   7       28.75       20.12     24.08 o 
   6  12   7       10.05       12.78     18.36 o 
   7  12   7       15.81       21.62     21.32 o 
  -6  13   7       11.88        6.65     31.68 o 
  -5  13   7      213.97      174.09     27.42 o 
  -4  13   7        6.59      -19.90     53.39 o 
  -3  13   7       97.74       69.44     24.46 o 
  -2  13   7       41.46       38.73     25.32 o 
  -1  13   7       89.69       70.54     18.58 o 
   0  13   7       40.93       70.36     18.81 o 
   1  13   7      107.39      113.41     19.68 o 
   2  13   7       41.97       52.46     21.02 o 
   3  13   7       93.78       72.75     21.32 o 
   4  13   7        9.01       10.22     23.17 o 
   5  13   7      213.92      220.14     28.08 o 
   6  13   7        4.54      -11.39     19.94 o 
  -5  14   7       23.67      -13.66     36.37 o 
  -4  14   7      165.36      168.68     29.38 o 
  -3  14   7       62.94       64.04     27.69 o 
  -2  14   7       73.96       37.24     28.77 o 
  -1  14   7        6.77        9.29     26.97 o 
   0  14   7      355.16      379.51     39.70 o 
   1  14   7        3.74       18.70     28.64 o 
   2  14   7       65.62       67.45     22.28 o 
   3  14   7       61.19       65.24     23.59 o 
   4  14   7      175.59      198.46     26.90 o 
   5  14   7       27.71       51.02     38.03 o 
  -4  15   7       10.18        0.58     60.43 o 
  -3  15   7       51.07       -9.25     31.57 o 
  -2  15   7      114.89      114.13     32.70 o 
  -1  15   7       62.32       69.27     35.59 o 
   0  15   7       97.84      140.12     31.71 o 
   1  15   7       48.73       66.16     31.83 o 
   2  15   7      120.19      172.43     39.90 o 
   3  15   7       42.76       64.86     50.26 o 
   4  15   7       13.25       22.07     38.79 o 
  -3  16   7       47.28       66.68     35.16 o 
  -2  16   7       15.64       -0.74     33.62 o 
  -1  16   7       55.83       83.21     34.36 o 
   0  16   7        0.71       36.71     35.23 o 
   1  16   7       60.18       71.20     35.52 o 
   2  16   7       15.67       49.40     37.40 o 
   3  16   7       42.26       49.66     37.61 o 
   0   0   8      304.86      336.05     18.00 o 
   1   0   8     8328.34     8194.60    183.45 o 
   2   0   8      499.00      624.00     22.82 o 
   3   0   8     1041.52      926.02     19.72 o 
   4   0   8      200.28      207.16      7.77 o 
   5   0   8     6982.59     6961.79    123.40 o 
   6   0   8        7.73       10.49      6.45 o 
   7   0   8      271.87      299.17     16.92 o 
   8   0   8       82.27       84.43     15.58 o 
   9   0   8      477.59      506.19     51.94 o 
  10   0   8       74.97       67.38     24.78 o 
 -10   1   8      212.41      195.64     28.23 o 
  -9   1   8      109.49       95.73     21.28 o 
  -8   1   8      138.70      145.10     18.29 o 
  -7   1   8      381.60      372.88     16.49 o 
  -6   1   8     1008.49     1018.87     21.89 o 
  -5   1   8      233.78      248.87      8.88 o 
  -4   1   8     3305.30     3278.42     63.46 o 
  -3   1   8     3187.77     3123.47     67.92 o 
  -2   1   8     2829.74     3029.31     67.55 o 
  -1   1   8     1585.74     1542.21     46.37 o 
   0   1   8    13494.09    13337.31    298.55 o 
   1   1   8     1358.23     1303.47     46.51 o 
   2   1   8     2834.55     2960.00     62.41 o 
   3   1   8     3375.44     3329.30     57.98 o 
   4   1   8     3242.69     3190.32     58.15 o 
   5   1   8      171.36      195.10      9.44 o 
   6   1   8     1027.45     1053.09     22.46 o 
   7   1   8      391.20      388.62     21.19 o 
   8   1   8      132.59      137.94     16.41 o 
   9   1   8      111.43      121.19     24.84 o 
  10   1   8      204.72      205.06     34.60 o 
 -10   2   8      112.05       90.96     28.48 o 
  -9   2   8      248.96      253.61     28.80 o 
  -8   2   8      222.72      239.20     24.78 o 
  -7   2   8       15.87       19.97      8.99 o 
  -6   2   8      462.14      437.93     14.98 o 
  -5   2   8     1183.53     1203.04     26.97 o 
  -4   2   8     2538.66     2482.65     50.63 o 
  -3   2   8      422.56      454.49     13.78 o 
  -2   2   8     3081.76     2961.90    100.74 o 
  -1   2   8     2857.64     2882.75     86.60 o 
   0   2   8     2005.97     1857.09     59.81 o 
   1   2   8     2615.74     2577.66     71.12 o 
   2   2   8     3421.17     3214.13     65.61 o 
   3   2   8      520.04      559.61     10.69 o 
   4   2   8     2596.91     2603.28     43.12 o 
   5   2   8      951.66      989.99     22.08 o 
   6   2   8      432.03      439.90     14.94 o 
   7   2   8       12.00       26.50     12.61 o 
   8   2   8      202.10      212.26     19.51 o 
   9   2   8      284.38      303.01     29.64 o 
  10   2   8       98.46      105.88     32.33 o 
 -10   3   8       35.50       29.94     28.73 o 
  -9   3   8      133.91      131.73     21.96 o 
  -8   3   8      255.13      282.97     33.42 o 
  -7   3   8      601.22      609.16     21.75 o 
  -6   3   8       76.47       68.25      7.86 o 
  -5   3   8     1256.42     1171.93     26.50 o 
  -4   3   8     1050.35     1105.38     26.25 o 
  -3   3   8     2371.43     2276.11    103.41 o 
  -2   3   8      546.48      588.42     23.04 o 
  -1   3   8     5976.34     6080.90    200.41 o 
   0   3   8      320.57      344.65     16.18 o 
   1   3   8     6151.24     6393.18    163.54 o 
   2   3   8      473.27      499.07     14.72 o 
   3   3   8     2195.19     2181.25     39.89 o 
   4   3   8      999.74     1043.78     19.58 o 
   5   3   8     1054.63      960.67     21.65 o 
   6   3   8      108.97      113.54      8.83 o 
   7   3   8      617.52      623.09     25.32 o 
   8   3   8      245.43      269.88     30.21 o 
   9   3   8      137.99      145.77     22.11 o 
  10   3   8       30.46       37.11     21.63 o 
 -10   4   8       62.25       60.32     27.79 o 
  -9   4   8      103.76      125.06     21.58 o 
  -8   4   8       77.49       80.55     19.87 o 
  -7   4   8      536.88      548.17     20.95 o 
  -6   4   8      514.76      530.12     23.00 o 
  -5   4   8       98.00      113.33     12.73 o 
  -4   4   8     1602.46     1551.58     33.23 o 
  -3   4   8     2374.64     2292.35     79.62 o 
  -2   4   8     1153.99     1159.05     35.08 o 
  -1   4   8      689.95      719.94     22.28 o 
   0   4   8     2458.75     2616.78     54.56 o 
   1   4   8      664.20      661.95     15.48 o 
   2   4   8     1202.95     1196.12     28.63 o 
   3   4   8     2486.03     2445.51     47.70 o 
   4   4   8     1528.80     1475.92     28.82 o 
   5   4   8       91.05       96.35      8.54 o 
   6   4   8      556.17      557.21     19.38 o 
   7   4   8      505.81      544.84     25.46 o 
   8   4   8       62.87       59.31     16.51 o 
   9   4   8      144.39      169.37     27.60 o 
  10   4   8       63.54       40.18     22.50 o 
  -9   5   8       39.14       37.65     25.43 o 
  -8   5   8      318.99      276.68     23.53 o 
  -7   5   8       63.28       60.71     10.79 o 
  -6   5   8       75.96       66.05     13.56 o 
  -5   5   8      235.22      253.11     18.15 o 
  -4   5   8      424.92      430.32     17.17 o 
  -3   5   8      130.85      152.19     14.24 o 
  -2   5   8     1552.25     1521.40     43.06 o 
  -1   5   8      376.08      397.93     11.13 o 
   0   5   8      650.18      674.76     18.64 o 
   1   5   8      399.50      412.60      9.80 o 
   2   5   8     1479.38     1411.97     34.96 o 
   3   5   8      168.52      185.71      7.49 o 
   4   5   8      439.85      430.84     13.19 o 
   5   5   8      256.39      266.55     12.62 o 
   6   5   8       56.03       58.82     10.35 o 
   7   5   8       43.58       35.59     14.45 o 
   8   5   8      276.93      264.70     26.79 o 
   9   5   8       34.85       37.09     20.19 o 
  -9   6   8      184.09      174.61     27.99 o 
  -8   6   8       14.34       15.52     18.45 o 
  -7   6   8       97.79       83.90     16.40 o 
  -6   6   8      330.23      336.43     24.24 o 
  -5   6   8     1088.86     1013.18     55.96 o 
  -4   6   8      143.21      138.49      9.41 o 
  -3   6   8     2559.32     2520.17     73.16 o 
  -2   6   8       70.84       72.03      6.63 o 
  -1   6   8      758.47      797.52     26.50 o 
   0   6   8      304.62      299.03      9.52 o 
   1   6   8      754.37      774.21     18.81 o 
   2   6   8       51.99       63.97      7.49 o 
   3   6   8     2578.02     2600.07     55.00 o 
   4   6   8      120.48      111.78      8.19 o 
   5   6   8     1027.54      979.49     23.52 o 
   6   6   8      329.59      324.38     15.52 o 
   7   6   8       96.56       76.40     15.44 o 
   8   6   8       14.06       -0.63     17.28 o 
   9   6   8      223.49      219.31     27.72 o 
  -9   7   8       29.05       52.80     35.59 o 
  -8   7   8       44.28       44.70     23.47 o 
  -7   7   8      303.17      271.74     27.82 o 
  -6   7   8      211.86      191.42     18.19 o 
  -5   7   8      277.51      262.50     25.03 o 
  -4   7   8      281.39      301.65     16.11 o 
  -3   7   8      423.01      413.30     11.67 o 
  -2   7   8       54.74       55.57      7.17 o 
  -1   7   8      535.03      507.49     25.19 o 
   0   7   8     2727.56     2741.34     58.01 o 
   1   7   8      508.31      492.99     16.57 o 
   2   7   8       31.65       42.43      8.09 o 
   3   7   8      366.72      380.20     16.82 o 
   4   7   8      332.32      337.87     14.14 o 
   5   7   8      269.09      259.78     13.69 o 
   6   7   8      213.39      202.61     20.55 o 
   7   7   8      278.05      242.54     24.50 o 
   8   7   8       31.86       36.79     18.70 o 
   9   7   8       30.20       45.86     21.81 o 
  -9   8   8       24.70       15.25     36.37 o 
  -8   8   8      128.49      117.80     29.73 o 
  -7   8   8       39.68       32.27     21.13 o 
  -6   8   8      317.66      295.82     32.86 o 
  -5   8   8      299.86      277.81     20.49 o 
  -4   8   8       58.97       75.01     11.81 o 
  -3   8   8      103.37       90.64      8.06 o 
  -2   8   8     1761.80     1759.91     39.48 o 
  -1   8   8      974.13      960.13     23.23 o 
   0   8   8       54.74       56.86      7.93 o 
   1   8   8     1004.47     1015.89     27.34 o 
   2   8   8     1722.57     1810.77     43.73 o 
   3   8   8      129.05      146.35     11.09 o 
   4   8   8      111.44      118.89     18.52 o 
   5   8   8      295.31      269.11     13.31 o 
   6   8   8      378.29      373.61     20.59 o 
   7   8   8       35.72       20.44     16.26 o 
   8   8   8      117.86      112.07     20.29 o 
   9   8   8       37.01       32.91     22.63 o 
  -8   9   8        5.09       10.06     31.48 o 
  -7   9   8      293.41      265.98     31.29 o 
  -6   9   8      116.57      123.19     18.49 o 
  -5   9   8       96.86      105.52     15.09 o 
  -4   9   8       49.95       51.35     23.76 o 
  -3   9   8     1900.74     1877.19     46.12 o 
  -2   9   8       54.61       40.74     13.75 o 
  -1   9   8      717.61      754.15     23.23 o 
   0   9   8       13.88       22.17      8.72 o 
   1   9   8      724.74      740.08     23.71 o 
   2   9   8       63.12       51.27     13.68 o 
   3   9   8     1800.04     1879.23     50.00 o 
   4   9   8       51.92       66.16     17.23 o 
   5   9   8       98.24       98.50     11.89 o 
   6   9   8      138.06      105.15     15.96 o 
   7   9   8      303.35      279.76     31.14 o 
   8   9   8        5.56       -6.58     20.23 o 
  -8  10   8      113.52      105.22     28.36 o 
  -7  10   8       78.34       94.26     29.73 o 
  -6  10   8      152.71      162.71     26.21 o 
  -5  10   8       82.98       93.91     19.56 o 
  -4  10   8      540.66      536.34     26.19 o 
  -3  10   8      262.65      239.98     17.45 o 
  -2  10   8     1131.83     1138.66     37.04 o 
  -1  10   8       90.81       88.05     13.83 o 
   0  10   8      189.37      158.28     11.55 o 
   1  10   8       54.29       60.43     10.13 o 
   2  10   8     1161.83     1174.07     38.63 o 
   3  10   8      261.41      246.51     18.58 o 
   4  10   8      516.93      514.51     29.89 o 
   5  10   8       69.76       49.27     12.33 o 
   6  10   8      176.16      180.69     18.00 o 
   7  10   8       81.87       80.61     19.25 o 
   8  10   8      113.63       77.87     21.55 o 
  -7  11   8       35.62       63.36     31.29 o 
  -6  11   8      224.98      224.52     30.12 o 
  -5  11   8       15.26       35.98     23.47 o 
  -4  11   8      165.87      143.69     34.79 o 
  -3  11   8      252.99      241.34     17.56 o 
  -2  11   8      334.01      364.81     21.45 o 
  -1  11   8      173.19      178.65     16.78 o 
   0  11   8      448.89      493.06     25.67 o 
   1  11   8      158.41      160.02     17.10 o 
   2  11   8      365.43      410.43     26.35 o 
   3  11   8      292.18      311.43     21.35 o 
   4  11   8      193.90      205.99     22.04 o 
   5  11   8       17.89       15.44     14.85 o 
   6  11   8      206.03      221.11     26.99 o 
   7  11   8       48.02       36.15     25.17 o 
  -7  12   8       30.26       69.23     33.24 o 
  -6  12   8        9.10       16.82     28.55 o 
  -5  12   8       47.37       84.87     26.20 o 
  -4  12   8       40.93       11.75     41.07 o 
  -3  12   8      287.27      272.54     20.26 o 
  -2  12   8       13.34       -2.09     16.51 o 
  -1  12   8      320.09      353.82     21.02 o 
   0  12   8       49.97       46.75     17.44 o 
   1  12   8      270.34      318.69     29.80 o 
   2  12   8       15.43       20.48     18.61 o 
   3  12   8      275.37      301.16     23.21 o 
   4  12   8       41.92       77.53     22.05 o 
   5  12   8       61.04       91.57     25.03 o 
   6  12   8        8.34       -5.99     18.57 o 
   7  12   8       33.46       15.14     21.54 o 
  -6  13   8       64.50       84.87     31.29 o 
  -5  13   8       18.70       20.34     28.55 o 
  -4  13   8       52.65       30.80     23.27 o 
  -3  13   8       25.71       10.13     44.78 o 
  -2  13   8       42.02       21.43     19.86 o 
  -1  13   8       40.83       36.87     19.42 o 
   0  13   8       51.06       80.56     19.84 o 
   1  13   8       44.57       39.01     19.34 o 
   2  13   8       48.88       64.74     21.43 o 
   3  13   8       21.42       18.03     21.98 o 
   4  13   8       32.95       23.56     24.01 o 
   5  13   8       28.99       84.05     32.00 o 
   6  13   8       58.61       48.60     20.62 o 
  -5  14   8       23.45       14.08     32.07 o 
  -4  14   8       39.19       38.29     28.75 o 
  -3  14   8        7.19       -6.05     26.55 o 
  -2  14   8       47.26       33.39     27.18 o 
  -1  14   8       12.59       -9.23     27.57 o 
   0  14   8       48.74       69.19     27.81 o 
   1  14   8       16.17       35.91     21.25 o 
   2  14   8       46.15       52.88     22.34 o 
   3  14   8        4.68       42.37     23.79 o 
   4  14   8       39.24       77.09     26.69 o 
   5  14   8       24.70       33.58     29.29 o 
  -4  15   8        3.01      -19.10     44.39 o 
  -3  15   8        6.80        7.18     30.51 o 
  -2  15   8        1.93        0.11     30.94 o 
  -1  15   8       48.63       82.96     30.72 o 
   0  15   8        3.34       24.86     30.98 o 
   1  15   8       39.94       42.89     30.81 o 
   2  15   8        2.78       33.66     33.21 o 
   3  15   8        5.72       37.97     35.73 o 
   4  15   8        4.01       31.93     38.27 o 
  -2  16   8       27.45       -2.30     33.92 o 
  -1  16   8        3.70      -32.84     32.84 o 
   0  16   8       11.81       40.05     34.42 o 
   1  16   8        2.45       37.77     34.43 o 
   2  16   8       30.58       56.42     37.03 o 
   1   0   9        0.15       13.99      4.63 o 
   2   0   9      291.25      279.33      9.89 o 
   3   0   9       46.15       50.78      5.26 o 
   4   0   9      198.63      174.09      6.80 o 
   5   0   9      751.81      718.85     16.38 o 
   6   0   9      165.84      154.63      8.49 o 
   7   0   9      171.99      184.51     14.49 o 
   8   0   9       88.14       67.31     18.51 o 
   9   0   9      124.85      138.33     22.70 o 
  10   0   9       39.35       32.51     25.06 o 
 -10   1   9       44.52       47.40     24.74 o 
  -9   1   9        3.04       19.12     18.62 o 
  -8   1   9       17.82       40.37     18.47 o 
  -7   1   9      301.95      278.62     20.10 o 
  -6   1   9      394.67      441.11     15.65 o 
  -5   1   9      171.95      158.53      8.01 o 
  -4   1   9      114.19      116.03      6.50 o 
  -3   1   9      414.59      446.52     15.48 o 
  -2   1   9       12.53        5.13      3.12 o 
  -1   1   9     1623.97     1627.85     37.19 o 
   0   1   9       40.02       52.88      4.35 o 
   1   1   9     1629.26     1643.30     53.44 o 
   2   1   9       17.77       14.28      4.13 o 
   3   1   9      525.71      557.94     12.18 o 
   4   1   9       85.96       89.87      5.29 o 
   5   1   9      154.27      159.46      7.06 o 
   6   1   9      414.27      471.41     15.09 o 
   7   1   9      290.38      286.62     31.28 o 
   8   1   9        9.46       22.59     15.75 o 
   9   1   9        4.63       -1.82     21.93 o 
  10   1   9       37.34       19.81     40.62 o 
 -10   2   9       17.30        6.41     27.93 o 
  -9   2   9        0.10      -16.23     21.38 o 
  -8   2   9      145.59      159.57     27.10 o 
  -7   2   9      299.44      316.27     16.24 o 
  -6   2   9      693.58      693.55     21.82 o 
  -5   2   9      225.68      214.95     13.36 o 
  -4   2   9      419.29      422.64     13.04 o 
  -3   2   9     1494.60     1544.64     35.35 o 
  -2   2   9     1062.49     1006.83     34.14 o 
  -1   2   9      337.75      314.24     15.76 o 
   0   2   9     1663.42     1662.88     54.10 o 
   1   2   9      419.61      416.70     18.19 o 
   2   2   9     1001.04      964.38     23.97 o 
   3   2   9     1466.13     1494.03     28.13 o 
   4   2   9      392.48      410.00     11.22 o 
   5   2   9      260.26      272.49     10.67 o 
   6   2   9      808.33      805.03     19.88 o 
   7   2   9      304.38      352.88     18.75 o 
   8   2   9      136.34      151.22     18.97 o 
   9   2   9        0.81       25.81     21.51 o 
  10   2   9       15.69        5.48     23.07 o 
  -9   3   9       23.81       36.24     21.00 o 
  -8   3   9      330.96      327.81     51.45 o 
  -7   3   9      604.74      663.43     22.86 o 
  -6   3   9      580.77      586.09     24.18 o 
  -5   3   9       24.52       21.08     10.28 o 
  -4   3   9     2327.16     2274.14     84.70 o 
  -3   3   9      900.59      876.94     47.74 o 
  -2   3   9     5669.23     5374.28    238.65 o 
  -1   3   9     1017.29      961.22     50.10 o 
   0   3   9      305.84      260.79     14.65 o 
   1   3   9     1014.68     1023.37     28.66 o 
   2   3   9     5482.57     5209.41    137.61 o 
   3   3   9      929.09      884.61     19.42 o 
   4   3   9     2659.79     2679.83     47.33 o 
   5   3   9       38.85       28.39      6.70 o 
   6   3   9      600.62      609.79     20.24 o 
   7   3   9      640.30      690.34     26.57 o 
   8   3   9      330.97      318.10     33.71 o 
   9   3   9       33.58       48.01     19.52 o 
  -9   4   9       78.79       73.52     21.84 o 
  -8   4   9      155.89      181.75     31.50 o 
  -7   4   9      345.37      339.83     23.77 o 
  -6   4   9     1111.46     1154.48     38.53 o 
  -5   4   9      271.40      279.34     17.99 o 
  -4   4   9     1788.81     1650.69     61.24 o 
  -3   4   9     3036.41     2859.76    114.01 o 
  -2   4   9     3755.25     3703.61    103.38 o 
  -1   4   9     1464.72     1511.00     55.78 o 
   0   4   9      724.44      701.01     27.80 o 
   1   4   9     1739.47     1700.81     34.35 o 
   2   4   9     3788.70     3756.86     85.04 o 
   3   4   9     3127.95     3211.63     72.81 o 
   4   4   9     1953.26     1909.06     40.66 o 
   5   4   9      247.68      228.82     11.53 o 
   6   4   9     1071.24     1116.65     29.55 o 
   7   4   9      330.25      365.24     20.07 o 
   8   4   9      153.81      160.55     18.63 o 
   9   4   9       90.81       84.81     19.86 o 
  -9   5   9       80.88       73.55     26.20 o 
  -8   5   9      140.86      133.95     20.26 o 
  -7   5   9      306.96      295.15     19.91 o 
  -6   5   9      161.62      167.42     17.70 o 
  -5   5   9      536.04      526.53     25.47 o 
  -4   5   9      458.30      438.15     20.11 o 
  -3   5   9      495.48      482.88     20.03 o 
  -2   5   9     1188.55     1176.90     32.75 o 
  -1   5   9     4224.38     4248.06    117.58 o 
   0   5   9     1248.04     1203.14     30.07 o 
   1   5   9     4316.03     4263.32     86.30 o 
   2   5   9      989.07      954.81     26.49 o 
   3   5   9      500.54      503.63     16.76 o 
   4   5   9      459.79      440.66     15.12 o 
   5   5   9      493.21      508.49     18.35 o 
   6   5   9      185.17      169.63     11.58 o 
   7   5   9      343.14      328.65     32.22 o 
   8   5   9      129.82      134.96     24.84 o 
   9   5   9       86.68      120.95     20.84 o 
  -9   6   9       33.55       34.03     35.20 o 
  -8   6   9       28.33       26.28     24.25 o 
  -7   6   9       32.43       17.64     16.36 o 
  -6   6   9      831.14      837.69     70.82 o 
  -5   6   9      599.96      584.89     37.36 o 
  -4   6   9      635.06      611.38     26.99 o 
  -3   6   9       60.59       78.62     10.72 o 
  -2   6   9      803.63      799.18     28.01 o 
  -1   6   9     1101.92     1112.97     30.54 o 
   0   6   9     3282.46     3422.49     95.06 o 
   1   6   9     1258.43     1243.53     26.73 o 
   2   6   9      806.33      837.16     26.73 o 
   3   6   9      102.80      126.24      9.55 o 
   4   6   9      634.47      618.13     18.82 o 
   5   6   9      588.06      574.69     19.56 o 
   6   6   9      834.48      886.62     26.25 o 
   7   6   9       29.09       17.99     14.95 o 
   8   6   9       33.04       37.39     17.67 o 
   9   6   9       43.17       35.69     21.55 o 
  -9   7   9       48.88       62.58     37.55 o 
  -8   7   9       84.52      109.12     30.12 o 
  -7   7   9      108.10      110.41     17.54 o 
  -6   7   9      194.70      186.11     24.84 o 
  -5   7   9      348.13      322.17     49.68 o 
  -4   7   9      922.88      896.14     28.33 o 
  -3   7   9       53.14       44.33     16.53 o 
  -2   7   9       78.50       72.67      7.48 o 
  -1   7   9      313.38      348.17     14.81 o 
   0   7   9     1229.65     1188.44     26.97 o 
   1   7   9      449.92      447.61     14.65 o 
   2   7   9       87.44       79.48     10.53 o 
   3   7   9       37.17       28.36      7.10 o 
   4   7   9      788.11      829.71     26.73 o 
   5   7   9      325.78      309.12     16.38 o 
   6   7   9      165.11      152.34     20.52 o 
   7   7   9      106.91       86.28     16.20 o 
   8   7   9       93.39      114.16     19.26 o 
   9   7   9       44.78       30.37     21.69 o 
  -8   8   9       56.06       91.52     31.68 o 
  -7   8   9       17.04       21.27     17.67 o 
  -6   8   9       18.04       27.55     17.21 o 
  -5   8   9      492.76      490.33     26.90 o 
  -4   8   9       95.01       67.65     11.02 o 
  -3   8   9      231.74      222.02     13.78 o 
  -2   8   9       75.78       66.89      6.88 o 
  -1   8   9      710.55      665.08     16.73 o 
   0   8   9      154.78      144.63      9.62 o 
   1   8   9      655.48      619.13     20.44 o 
   2   8   9       66.43       58.71     11.29 o 
   3   8   9      272.06      325.80     18.62 o 
   4   8   9       95.40       73.63     10.92 o 
   5   8   9      481.03      498.33     19.83 o 
   6   8   9       20.37       11.59     13.94 o 
   7   8   9       21.56        1.31     17.05 o 
   8   8   9       62.23       46.91     19.55 o 
  -8   9   9       27.77       40.68     30.51 o 
  -7   9   9      111.22      140.41     28.16 o 
  -6   9   9       32.07       30.46     17.99 o 
  -5   9   9       12.99       11.38     15.04 o 
  -4   9   9       35.68       34.62     11.84 o 
  -3   9   9       25.54       32.77     16.98 o 
  -2   9   9      154.93      155.32      9.29 o 
  -1   9   9       58.04       46.10      8.72 o 
   0   9   9       48.20       49.40      8.85 o 
   1   9   9       58.62       58.21      8.52 o 
   2   9   9      123.79      132.86     15.25 o 
   3   9   9       26.84       25.16     15.32 o 
   4   9   9       33.08       42.90     11.32 o 
   5   9   9       27.63       31.46     11.10 o 
   6   9   9       20.81       10.65     14.57 o 
   7   9   9       94.03       85.35     18.31 o 
   8   9   9       28.89       30.43     20.74 o 
  -8  10   9       66.55      111.08     34.42 o 
  -7  10   9       22.70       40.68     28.94 o 
  -6  10   9       39.49       55.15     24.64 o 
  -5  10   9       39.90       55.02     17.29 o 
  -4  10   9      247.58      245.09     29.92 o 
  -3  10   9      183.85      185.73     20.45 o 
  -2  10   9      188.96      191.97     14.49 o 
  -1  10   9      401.61      397.08     20.46 o 
   0  10   9      150.11      115.28     10.68 o 
   1  10   9      405.44      401.80     18.45 o 
   2  10   9      192.28      171.92     14.73 o 
   3  10   9      216.59      238.55     19.07 o 
   4  10   9      216.47      264.84     21.18 o 
   5  10   9       34.00       17.85     12.16 o 
   6  10   9       27.37       21.65     15.96 o 
   7  10   9       31.81       31.05     18.51 o 
   8  10   9       61.32       32.91     21.36 o 
  -7  11   9       16.97       51.63     30.12 o 
  -6  11   9       12.28       23.47     26.20 o 
  -5  11   9       95.50      114.99     23.08 o 
  -4  11   9      180.25      183.95     23.26 o 
  -3  11   9      312.22      336.67     20.78 o 
  -2  11   9      133.07      129.54     15.73 o 
  -1  11   9      449.48      437.16     23.74 o 
   0  11   9      107.39      129.76     16.85 o 
   1  11   9      440.22      469.56     26.41 o 
   2  11   9      113.21       92.86     12.17 o 
   3  11   9      298.06      315.51     22.16 o 
   4  11   9      176.28      166.84     22.18 o 
   5  11   9      102.31      104.11     16.24 o 
   6  11   9       10.66       14.23     17.34 o 
   7  11   9       22.25       12.37     19.46 o 
  -6  12   9       66.30       80.18     28.55 o 
  -5  12   9      161.65      176.40     27.38 o 
  -4  12   9      367.70      310.19     35.99 o 
  -3  12   9       20.67        4.30     24.98 o 
  -2  12   9       91.83       96.81     17.67 o 
  -1  12   9      105.09      120.07     18.22 o 
   0  12   9      768.63      809.31     35.05 o 
   1  12   9      103.90      127.89     19.13 o 
   2  12   9       72.81       87.17     19.51 o 
   3  12   9       17.00       33.11     20.50 o 
   4  12   9      363.39      387.39     36.54 o 
   5  12   9      189.71      224.05     32.43 o 
   6  12   9       56.36       55.82     18.96 o 
  -6  13   9      146.84      116.56     31.68 o 
  -5  13   9      120.05       99.35     28.55 o 
  -4  13   9       76.27       75.10     27.77 o 
  -3  13   9       57.87        8.85     23.00 o 
  -2  13   9      158.25      187.68     20.98 o 
  -1  13   9      164.07      182.66     20.92 o 
   0  13   9      407.87      483.31     40.89 o 
   1  13   9      168.66      201.65     21.74 o 
   2  13   9      162.81      185.79     22.60 o 
   3  13   9       49.33       53.11     22.39 o 
   4  13   9       75.55       84.56     28.93 o 
   5  13   9      138.94      132.64     22.41 o 
   6  13   9      135.40      127.38     27.32 o 
  -5  14   9       71.74       73.53     32.85 o 
  -4  14   9       31.61       34.42     30.90 o 
  -3  14   9      168.22      167.55     27.86 o 
  -2  14   9       60.56       60.56     27.42 o 
  -1  14   9      186.39      186.44     28.53 o 
   0  14   9       65.75       46.92     21.37 o 
   1  14   9      158.74      189.65     23.71 o 
   2  14   9       61.58       85.66     24.01 o 
   3  14   9      166.92      209.10     27.25 o 
   4  14   9       36.85       76.64     26.14 o 
   5  14   9       85.83       91.37     29.22 o 
  -4  15   9       18.22       61.40     37.16 o 
  -3  15   9       22.16       12.31     41.46 o 
  -2  15   9      122.64      116.39     31.96 o 
  -1  15   9       38.33       71.73     29.84 o 
   0  15   9      114.27      137.12     32.04 o 
   1  15   9       45.40       68.79     32.20 o 
   2  15   9      137.51      186.94     35.11 o 
   3  15   9       24.72       89.65     33.68 o 
   4  15   9       14.07       29.33     38.19 o 
  -2  16   9       30.42       34.88     33.25 o 
  -1  16   9       13.47       12.08     33.02 o 
   0  16   9       96.53      154.57     35.09 o 
   1  16   9       14.57       39.95     33.93 o 
   2  16   9       42.06       58.93     36.74 o 
   0   0  10    11572.57    11575.23    520.24 o 
   1   0  10     1005.78      990.71     27.09 o 
   2   0  10     2107.42     2029.78     48.25 o 
   3   0  10      357.68      360.48     13.20 o 
   4   0  10     3971.35     3862.08     81.24 o 
   5   0  10      833.43      784.05     18.63 o 
   6   0  10     1272.80     1302.26     35.28 o 
   7   0  10        0.10       13.08     15.69 o 
   8   0  10      104.35       89.12     19.11 o 
   9   0  10      101.13      123.54     22.89 o 
  -9   1  10      149.53      158.57     29.65 o 
  -8   1  10      126.37      137.12     20.23 o 
  -7   1  10       57.83       53.94     11.36 o 
  -6   1  10      218.27      193.77     12.48 o 
  -5   1  10     2787.99     2759.92     55.08 o 
  -4   1  10      820.38      882.53     24.71 o 
  -3   1  10      781.77      725.44     20.28 o 
  -2   1  10     1702.91     1641.84     37.18 o 
  -1   1  10     3839.70     3734.75     85.27 o 
   0   1  10     1052.98     1010.95     23.76 o 
   1   1  10     3794.19     3884.35    121.57 o 
   2   1  10     1631.98     1565.89     43.38 o 
   3   1  10      775.78      727.32     15.94 o 
   4   1  10      819.33      883.36     18.32 o 
   5   1  10     2805.58     2778.13     53.86 o 
   6   1  10      223.60      214.01      9.60 o 
   7   1  10       72.53       67.99     16.28 o 
   8   1  10      140.93      131.58     20.10 o 
   9   1  10      165.26      195.35     51.21 o 
  -9   2  10      163.67      156.83     30.51 o 
  -8   2  10      103.43       95.49     19.21 o 
  -7   2  10      344.92      306.49     25.41 o 
  -6   2  10      211.11      175.40     10.82 o 
  -5   2  10        4.41       18.34      8.56 o 
  -4   2  10     1402.07     1386.69     36.21 o 
  -3   2  10     3669.47     3542.60     94.87 o 
  -2   2  10      597.59      595.04     21.72 o 
  -1   2  10     1620.63     1605.20     55.63 o 
   0   2  10     1042.51     1003.42     23.65 o 
   1   2  10     1744.99     1792.03     56.33 o 
   2   2  10      507.44      480.21     14.70 o 
   3   2  10     3716.42     3651.99     68.73 o 
   4   2  10     1434.73     1443.87     29.08 o 
   5   2  10       24.67       36.06      6.82 o 
   6   2  10      204.48      179.70      9.44 o 
   7   2  10      322.28      296.92     21.57 o 
   8   2  10       82.60       65.80     19.45 o 
   9   2  10      169.09      182.60     28.69 o 
  -9   3  10       80.45       95.83     29.32 o 
  -8   3  10      202.86      245.14     48.56 o 
  -7   3  10      108.71      119.78     18.69 o 
  -6   3  10      106.17      128.83     17.55 o 
  -5   3  10       36.94       36.38     11.07 o 
  -4   3  10      729.73      720.38     27.58 o 
  -3   3  10       14.82       10.56     17.21 o 
  -2   3  10     1501.28     1476.97     66.16 o 
  -1   3  10      181.05      149.03     16.82 o 
   0   3  10        1.50      -11.73     12.91 o 
   1   3  10      184.36      179.68      9.65 o 
   2   3  10     1305.54     1296.10     37.87 o 
   3   3  10       49.26       50.20      7.27 o 
   4   3  10      639.07      641.04     16.27 o 
   5   3  10       41.24       44.41      7.09 o 
   6   3  10      152.98      140.84     10.92 o 
   7   3  10      108.92      140.60     17.11 o 
   8   3  10      213.81      199.10     23.60 o 
   9   3  10       93.00       97.96     23.51 o 
  -9   4  10       42.57       85.19     22.57 o 
  -8   4  10      105.05      104.52     20.21 o 
  -7   4  10      183.63      198.10     18.39 o 
  -6   4  10       70.46       83.35     14.41 o 
  -5   4  10       48.53       70.04     11.19 o 
  -4   4  10      487.68      496.82     21.49 o 
  -3   4  10      497.95      480.80     36.77 o 
  -2   4  10       21.78       39.50     16.82 o 
  -1   4  10      265.05      263.59     17.99 o 
   0   4  10       66.62       47.43     11.25 o 
   1   4  10      313.13      312.55     11.80 o 
   2   4  10        4.37       23.16      8.77 o 
   3   4  10      568.80      553.72     21.00 o 
   4   4  10      423.71      475.37     15.81 o 
   5   4  10       43.78       44.60      8.50 o 
   6   4  10       66.96       72.70     10.43 o 
   7   4  10      177.28      191.51     20.14 o 
   8   4  10       76.38       81.46     17.46 o 
   9   4  10       55.99       60.80     23.38 o 
  -9   5  10       64.33       35.20     37.55 o 
  -8   5  10       52.76       47.18     24.06 o 
  -7   5  10       39.03       37.94     19.64 o 
  -6   5  10       79.73      105.26     18.26 o 
  -5   5  10      365.33      369.99     23.14 o 
  -4   5  10      269.21      313.10     18.19 o 
  -3   5  10      171.10      144.92     13.59 o 
  -2   5  10        9.49       12.42      8.06 o 
  -1   5  10       99.80      103.44     11.11 o 
   0   5  10     1253.39     1282.81     46.07 o 
   1   5  10      126.46      141.60     12.19 o 
   2   5  10        2.34       11.83      9.37 o 
   3   5  10      194.70      180.98      9.48 o 
   4   5  10      275.27      302.13     12.78 o 
   5   5  10      442.33      415.39     16.42 o 
   6   5  10       71.36       83.53     10.94 o 
   7   5  10       31.48       41.86     14.83 o 
   8   5  10       65.37       62.33     17.38 o 
   9   5  10       72.74       72.99     23.85 o 
  -9   6  10        8.32       32.85     34.81 o 
  -8   6  10       36.35       29.85     22.93 o 
  -7   6  10       56.40       51.03     20.16 o 
  -6   6  10      119.17      116.56     15.41 o 
  -5   6  10      368.41      400.33     24.31 o 
  -4   6  10      554.97      512.16     21.86 o 
  -3   6  10       38.09       51.63     21.90 o 
  -2   6  10      736.05      734.10     25.67 o 
  -1   6  10      186.68      184.93     13.41 o 
   0   6  10      672.02      712.76     20.19 o 
   1   6  10      230.80      228.20     12.32 o 
   2   6  10      686.32      687.11     24.52 o 
   3   6  10       16.93       14.08     11.97 o 
   4   6  10      489.26      457.14     16.57 o 
   5   6  10      423.28      431.42     17.38 o 
   6   6  10      158.54      156.06     21.90 o 
   7   6  10       72.49       52.13     18.38 o 
   8   6  10       32.22       12.29     17.68 o 
   9   6  10       15.10       40.06     23.87 o 
  -8   7  10       68.66       74.90     24.06 o 
  -7   7  10      156.61      160.68     33.44 o 
  -6   7  10      196.79      179.98     22.10 o 
  -5   7  10      717.12      712.79     31.64 o 
  -4   7  10       82.20       78.15     12.71 o 
  -3   7  10      648.30      645.59     34.82 o 
  -2   7  10      220.03      265.34     16.18 o 
  -1   7  10     1974.27     2122.07     58.40 o 
   0   7  10      950.15      921.29     21.86 o 
   1   7  10     1824.16     1900.51     48.78 o 
   2   7  10      187.29      203.70     14.00 o 
   3   7  10      729.56      721.62     22.27 o 
   4   7  10       97.60       74.24      9.13 o 
   5   7  10      702.37      717.78     23.23 o 
   6   7  10      215.08      181.87     20.72 o 
   7   7  10      152.02      135.48     27.44 o 
   8   7  10       62.01       52.96     20.89 o 
  -8   8  10       52.67       89.96     31.68 o 
  -7   8  10      300.31      287.72     41.46 o 
  -6   8  10       89.88      106.33     19.75 o 
  -5   8  10       23.43       15.44     13.98 o 
  -4   8  10      464.02      422.91     22.54 o 
  -3   8  10     1294.53     1306.88     47.55 o 
  -2   8  10     1700.05     1717.67     53.30 o 
  -1   8  10      855.03      891.92     25.91 o 
   0   8  10      691.84      716.19     21.99 o 
   1   8  10      859.67      885.32     25.48 o 
   2   8  10     1854.97     1772.74     54.71 o 
   3   8  10     1412.89     1493.37     52.36 o 
   4   8  10      457.00      435.56     19.69 o 
   5   8  10       15.69       11.51      9.91 o 
   6   8  10      137.75      148.39     22.98 o 
   7   8  10      287.22      254.25     19.65 o 
   8   8  10       44.42       49.82     28.40 o 
  -8   9  10       88.99       91.52     32.46 o 
  -7   9  10       23.45       67.66     27.38 o 
  -6   9  10      111.98      117.05     19.55 o 
  -5   9  10        6.43        3.35     15.03 o 
  -4   9  10      309.11      305.65     31.10 o 
  -3   9  10      212.92      195.86     14.51 o 
  -2   9  10     1284.95     1299.19     39.66 o 
  -1   9  10      118.68      111.47      9.25 o 
   0   9  10      814.52      765.55     23.99 o 
   1   9  10       75.55       80.19      9.76 o 
   2   9  10     1273.72     1327.74     35.80 o 
   3   9  10      217.84      230.41     23.04 o 
   4   9  10      331.04      357.78     17.91 o 
   5   9  10        1.52       -3.35     10.71 o 
   6   9  10      129.79      113.91     18.80 o 
   7   9  10       25.62       38.17     24.61 o 
   8   9  10       89.17       85.06     25.01 o 
  -7  10  10      134.72      129.46     30.12 o 
  -6  10  10       56.02       49.47     19.88 o 
  -5  10  10       82.70       83.00     17.91 o 
  -4  10  10       80.61      108.42     15.21 o 
  -3  10  10      732.41      709.28     41.87 o 
  -2  10  10      105.34      106.28     13.22 o 
  -1  10  10      544.23      571.48     25.42 o 
   0  10  10       69.98       67.51     10.18 o 
   1  10  10      551.90      572.20     21.85 o 
   2  10  10      130.64      119.91     15.91 o 
   3  10  10      705.89      743.42     32.05 o 
   4  10  10       99.85      103.86     12.69 o 
   5  10  10       87.00       80.32     12.19 o 
   6  10  10       63.75       56.55     18.52 o 
   7  10  10      124.88      128.13     34.83 o 
  -7  11  10       27.21       37.55     29.72 o 
  -6  11  10       74.68       55.54     25.42 o 
  -5  11  10      109.82      123.84     19.59 o 
  -4  11  10       13.17       34.77     22.49 o 
  -3  11  10       32.10       26.37     15.43 o 
  -2  11  10      291.60      344.48     20.93 o 
  -1  11  10      257.06      274.34     18.87 o 
   0  11  10       33.16       24.98     16.09 o 
   1  11  10      287.45      291.36     16.45 o 
   2  11  10      302.35      328.26     17.88 o 
   3  11  10       28.69       37.63     14.45 o 
   4  11  10       17.68       25.37     12.92 o 
   5  11  10      105.89      120.90     24.16 o 
   6  11  10       65.66       62.75     21.96 o 
   7  11  10       28.99        8.59     19.43 o 
  -6  12  10       37.07       10.56     26.99 o 
  -5  12  10       40.94       65.32     23.86 o 
  -4  12  10       84.61      107.48     21.12 o 
  -3  12  10       24.66       21.52     18.77 o 
  -2  12  10       71.64       68.66     17.50 o 
  -1  12  10        2.85       13.34     17.38 o 
   0  12  10      150.90      214.09     20.07 o 
   1  12  10        3.07       11.71     18.58 o 
   2  12  10       72.32       78.54     20.48 o 
   3  12  10       18.14        7.68     20.98 o 
   4  12  10       99.58      126.70     27.94 o 
   5  12  10       39.25       54.14     16.88 o 
   6  12  10       35.86       23.51     19.31 o 
  -5  13  10       16.53       21.51     27.38 o 
  -4  13  10       28.12       54.37     27.38 o 
  -3  13  10        2.42      -18.38     26.99 o 
  -2  13  10       13.31       15.70     23.13 o 
  -1  13  10       13.26        6.72     19.21 o 
   0  13  10        5.22       33.72     19.96 o 
   1  13  10        7.83       17.04     20.38 o 
   2  13  10       13.93       24.66     21.72 o 
   3  13  10        5.78       10.06     22.60 o 
   4  13  10       33.04       58.24     26.91 o 
   5  13  10        9.34        1.73     17.17 o 
  -4  14  10        6.24       32.85     30.90 o 
  -3  14  10        8.58      -19.95     31.68 o 
  -2  14  10       34.78       21.28     27.13 o 
  -1  14  10       21.80       30.12     21.52 o 
   0  14  10       10.73       25.08     21.91 o 
   1  14  10       30.35       18.02     22.49 o 
   2  14  10       46.97       67.19     24.63 o 
   3  14  10        4.93       -0.12     25.10 o 
   4  14  10        3.01       10.11     29.12 o 
  -3  15  10       44.12       77.05     37.55 o 
  -2  15  10       25.04       26.99     36.76 o 
  -1  15  10       80.55       64.40     29.97 o 
   0  15  10       13.25       36.15     29.30 o 
   1  15  10       81.21       79.21     31.76 o 
   2  15  10       29.32       59.47     34.17 o 
   3  15  10       34.84       63.26     46.54 o 
   1   0  11     1124.21     1092.66     30.02 o 
   2   0  11      190.25      202.67      9.85 o 
   3   0  11      854.60      796.91     22.18 o 
   4   0  11      112.66      118.05     10.38 o 
   5   0  11        0.04        8.40      8.24 o 
   6   0  11      343.81      421.38     18.86 o 
   7   0  11      167.36      171.64     17.96 o 
   8   0  11       61.62       66.09     20.03 o 
   9   0  11        0.21       25.12     22.81 o 
  -9   1  11       16.79       37.87     22.54 o 
  -8   1  11       52.62       78.65     19.86 o 
  -7   1  11      248.55      250.45     25.93 o 
  -6   1  11      179.35      179.23     10.93 o 
  -5   1  11      291.66      329.22     13.54 o 
  -4   1  11      291.54      282.54     16.33 o 
  -3   1  11       30.21       20.47      6.55 o 
  -2   1  11     1377.16     1308.91     30.79 o 
  -1   1  11      422.48      415.31     11.76 o 
   0   1  11      400.11      426.26     13.75 o 
   1   1  11      453.79      444.41     23.28 o 
   2   1  11     1422.22     1292.97     35.91 o 
   3   1  11       77.68       70.07      8.13 o 
   4   1  11      338.05      328.28     12.89 o 
   5   1  11      262.04      302.67     13.06 o 
   6   1  11      142.79      127.75     11.11 o 
   7   1  11      230.25      223.31     20.11 o 
   8   1  11       43.21       49.18     21.36 o 
   9   1  11       22.34       64.22     23.50 o 
  -9   2  11        2.76       21.75     22.92 o 
  -8   2  11      252.59      248.18     24.57 o 
  -7   2  11       69.04       91.77     12.38 o 
  -6   2  11      495.87      534.19     22.70 o 
  -5   2  11       77.20       85.31     10.90 o 
  -4   2  11      572.75      545.59     26.97 o 
  -3   2  11      102.37       99.65      6.41 o 
  -2   2  11     3584.68     3534.90    111.65 o 
  -1   2  11     1086.91     1053.84     37.71 o 
   0   2  11     2693.90     2566.67     58.36 o 
   1   2  11     1126.82     1128.09     38.01 o 
   2   2  11     3436.13     3412.26     90.85 o 
   3   2  11       91.35       95.04      6.25 o 
   4   2  11      648.90      633.28     16.66 o 
   5   2  11      102.35      100.59      8.48 o 
   6   2  11      535.84      549.80     22.01 o 
   7   2  11       71.68       68.18     17.22 o 
   8   2  11      230.56      201.51     33.36 o 
   9   2  11        3.65       27.51     22.68 o 
  -9   3  11        3.00       22.94     22.58 o 
  -8   3  11       79.10      143.99     41.46 o 
  -7   3  11      500.89      550.66     25.57 o 
  -6   3  11        7.12        2.16     16.85 o 
  -5   3  11       89.44       94.71     14.61 o 
  -4   3  11       22.00       27.74     12.12 o 
  -3   3  11     1685.87     1642.54     84.16 o 
  -2   3  11      377.97      428.36     30.90 o 
  -1   3  11     2535.53     2401.76    115.94 o 
   0   3  11      156.79      175.93     13.66 o 
   1   3  11     2495.68     2513.72     81.12 o 
   2   3  11      389.79      413.61     16.94 o 
   3   3  11     1742.15     1733.72     41.31 o 
   4   3  11       15.27       24.99      7.26 o 
   5   3  11       68.97       67.68      7.66 o 
   6   3  11        5.94        4.65     10.23 o 
   7   3  11      555.01      584.93     32.58 o 
   8   3  11       79.53       79.75     21.67 o 
   9   3  11        0.50       22.44     23.39 o 
  -9   4  11       39.66       61.45     46.35 o 
  -8   4  11      265.55      246.13     31.09 o 
  -7   4  11        2.80        2.49     17.94 o 
  -6   4  11      419.91      393.38     41.46 o 
  -5   4  11      510.20      519.21     24.86 o 
  -4   4  11     1030.42      981.52     38.77 o 
  -3   4  11      272.88      270.69     29.73 o 
  -2   4  11     3752.13     3683.38    173.22 o 
  -1   4  11      690.45      630.32     40.69 o 
   0   4  11       43.01       57.96     11.74 o 
   1   4  11      697.49      698.48     19.88 o 
   2   4  11     3600.36     3758.22     99.54 o 
   3   4  11      226.21      219.24     12.53 o 
   4   4  11     1098.71     1115.42     26.51 o 
   5   4  11      445.44      441.05     17.17 o 
   6   4  11      387.72      341.86     17.19 o 
   7   4  11        0.36        6.55     16.94 o 
   8   4  11      221.94      206.30     30.57 o 
   9   4  11       50.24       74.11     24.34 o 
  -9   5  11        6.40       12.92     32.07 o 
  -8   5  11       38.99       42.41     24.43 o 
  -7   5  11      263.70      296.31     24.71 o 
  -6   5  11      425.39      433.23     28.33 o 
  -5   5  11       65.86       79.05     13.84 o 
  -4   5  11     1175.99     1101.48     39.56 o 
  -3   5  11      348.49      383.75     36.77 o 
  -2   5  11      166.90      165.85     23.08 o 
  -1   5  11      928.26      962.42     36.00 o 
   0   5  11     4061.38     4233.66    138.02 o 
   1   5  11      816.53      859.29     27.60 o 
   2   5  11      177.88      203.17     14.88 o 
   3   5  11      388.29      445.48     20.88 o 
   4   5  11     1112.08     1110.90     31.27 o 
   5   5  11       74.69       82.18      9.56 o 
   6   5  11      423.80      419.66     19.53 o 
   7   5  11      288.35      279.31     28.22 o 
   8   5  11       42.06       50.54     20.05 o 
   9   5  11        9.48        8.96     23.64 o 
  -8   6  11       14.50       13.36     26.60 o 
  -7   6  11       19.93       30.29     20.26 o 
  -6   6  11      131.78      132.36     18.58 o 
  -5   6  11      606.87      582.84     29.07 o 
  -4   6  11        2.96       37.22      8.75 o 
  -3   6  11      137.39      131.42     25.42 o 
  -2   6  11       35.54       41.97     11.12 o 
  -1   6  11      971.65     1005.47     34.63 o 
   0   6  11      276.71      292.06     21.02 o 
   1   6  11     1254.33     1216.16     39.78 o 
   2   6  11       52.88       61.08     11.14 o 
   3   6  11      122.12      135.39     14.04 o 
   4   6  11        9.27        8.68      6.87 o 
   5   6  11      631.78      614.74     20.94 o 
   6   6  11      127.16      129.64     23.88 o 
   7   6  11       14.80       18.38     15.35 o 
   8   6  11       11.62      -19.61     19.61 o 
  -8   7  11       56.44       60.66     24.06 o 
  -7   7  11      104.80      136.01     40.68 o 
  -6   7  11      116.61      122.11     18.46 o 
  -5   7  11       23.17       32.07     13.76 o 
  -4   7  11      131.29      144.45     13.72 o 
  -3   7  11       27.45       21.90     24.64 o 
  -2   7  11      525.44      562.88     32.86 o 
  -1   7  11      515.86      506.25     21.73 o 
   0   7  11      575.37      634.27     19.35 o 
   1   7  11      455.77      452.04     20.11 o 
   2   7  11      543.59      580.51     23.55 o 
   3   7  11       46.12       50.25     14.49 o 
   4   7  11      141.32      151.17     12.20 o 
   5   7  11       35.25       38.51      9.25 o 
   6   7  11       91.96       73.28     13.79 o 
   7   7  11       85.24       92.77     19.19 o 
   8   7  11       53.37       19.77     20.72 o 
  -8   8  11       24.78       12.12     31.68 o 
  -7   8  11       21.17       53.35     20.33 o 
  -6   8  11       47.47       30.30     17.47 o 
  -5   8  11       81.14       83.57     24.25 o 
  -4   8  11      256.82      234.44     59.65 o 
  -3   8  11      500.76      481.17     46.55 o 
  -2   8  11       15.58       36.37     26.60 o 
  -1   8  11      121.48      116.76     11.56 o 
   0   8  11      192.42      182.32     11.47 o 
   1   8  11      116.47      121.76      9.29 o 
   2   8  11       17.76       36.92     12.96 o 
   3   8  11      457.94      512.49     26.22 o 
   4   8  11      213.87      202.49     22.89 o 
   5   8  11       66.57       81.19     13.16 o 
   6   8  11       53.17       62.89     13.78 o 
   7   8  11       19.50       34.37     19.27 o 
   8   8  11       23.60        1.73     33.24 o 
  -7   9  11       73.68       72.36     26.99 o 
  -6   9  11        4.83       20.71     18.71 o 
  -5   9  11       85.19       80.20     16.26 o 
  -4   9  11      143.95      126.00     17.80 o 
  -3   9  11      202.17      172.01     16.23 o 
  -2   9  11       41.21       37.47      8.65 o 
  -1   9  11      216.94      241.49     13.36 o 
   0   9  11        4.48        3.27      8.21 o 
   1   9  11      220.31      243.43     13.68 o 
   2   9  11       58.48       73.62     14.32 o 
   3   9  11      176.63      184.30     18.17 o 
   4   9  11      171.70      178.23     14.23 o 
   5   9  11       64.32       52.98     10.28 o 
   6   9  11        3.57       -8.76     14.89 o 
   7   9  11       84.08       83.17     21.68 o 
  -7  10  11       24.02       21.12     27.77 o 
  -6  10  11      117.02      133.60     29.33 o 
  -5  10  11      169.80      175.64     18.76 o 
  -4  10  11      265.81      244.88     25.03 o 
  -3  10  11       52.86       72.69     13.38 o 
  -2  10  11      285.33      267.95     19.72 o 
  -1  10  11      128.15      140.91     14.63 o 
   0  10  11      338.71      340.35     16.71 o 
   1  10  11      119.60      107.26     12.51 o 
   2  10  11      310.99      287.97     14.81 o 
   3  10  11       53.05       54.56     12.93 o 
   4  10  11      277.62      302.64     25.74 o 
   5  10  11      166.66      154.48     19.44 o 
   6  10  11      110.40       93.69     15.69 o 
   7  10  11       21.30        6.58     17.63 o 
  -6  11  11      168.84      154.50     26.99 o 
  -5  11  11       19.45       28.02     18.41 o 
  -4  11  11      270.11      311.97     31.68 o 
  -3  11  11      140.40      143.51     16.79 o 
  -2  11  11      160.18      163.45     22.88 o 
  -1  11  11      147.56      145.84     16.81 o 
   0  11  11      661.96      718.08     30.62 o 
   1  11  11      128.24      105.20     12.36 o 
   2  11  11      138.33      133.09     19.22 o 
   3  11  11      138.23      118.58     20.47 o 
   4  11  11      303.39      362.82     20.30 o 
   5  11  11       18.42       15.51     13.50 o 
   6  11  11      157.32      128.42     19.25 o 
  -5  12  11      207.19      201.44     26.99 o 
  -4  12  11       14.87       20.89     35.40 o 
  -3  12  11      122.42       88.31     19.42 o 
  -2  12  11       21.39       33.16     19.88 o 
  -1  12  11      342.18      402.01     24.96 o 
   0  12  11        5.57       12.66     17.88 o 
   1  12  11      365.00      422.04     31.62 o 
   2  12  11       26.07       39.77     19.78 o 
   3  12  11      114.88      149.19     22.16 o 
   4  12  11       15.38       16.30     18.86 o 
   5  12  11      229.32      238.87     37.07 o 
   6  12  11       10.50       25.84     30.15 o 
  -5  13  11       17.27       37.94     26.60 o 
  -4  13  11       61.67       33.25     26.21 o 
  -3  13  11       12.84       29.28     21.55 o 
  -2  13  11       78.10       63.96     23.22 o 
  -1  13  11       59.49       75.32     19.91 o 
   0  13  11      555.28      606.90     42.47 o 
   1  13  11       63.01       74.13     21.36 o 
   2  13  11       84.71       92.27     22.98 o 
   3  13  11       18.20       23.66     23.65 o 
   4  13  11       54.49       44.08     21.00 o 
   5  13  11        9.28        0.44     16.77 o 
  -4  14  11      103.26      100.13     30.90 o 
  -3  14  11       16.67       35.98     31.68 o 
  -2  14  11      105.81      107.56     34.03 o 
  -1  14  11       26.98       31.85     24.60 o 
   0  14  11       48.99       65.41     22.63 o 
   1  14  11       25.02       55.35     23.00 o 
   2  14  11      114.34      144.69     25.08 o 
   3  14  11       14.13       35.06     26.24 o 
   4  14  11      105.18      103.54     24.56 o 
  -2  15  11       28.04        2.74     36.37 o 
  -1  15  11       27.96       43.41     37.16 o 
   0  15  11       22.86       22.68     35.20 o 
   1  15  11       33.48       51.84     29.51 o 
   2  15  11       21.59       34.90     26.11 o 
   0   0  12     5527.24     5752.26    260.50 o 
   1   0  12     2681.96     2628.15     69.25 o 
   2   0  12      425.43      435.77     16.00 o 
   3   0  12      102.70       89.60      8.99 o 
   4   0  12      658.58      592.68     22.27 o 
   5   0  12      135.30      115.07      8.71 o 
   6   0  12      173.85      161.14     13.02 o 
   7   0  12       70.71      111.30     18.51 o 
   8   0  12       92.12      105.38     21.26 o 
   9   0  12        0.62       11.18     23.23 o 
  -9   1  12      129.23      158.81     24.66 o 
  -8   1  12       33.39       47.56     21.12 o 
  -7   1  12       24.41       74.63     22.83 o 
  -6   1  12      273.09      252.73     20.39 o 
  -5   1  12      899.75      876.77     28.89 o 
  -4   1  12       90.87       75.00     10.22 o 
  -3   1  12     1379.05     1359.07     38.38 o 
  -2   1  12      137.73      137.59      8.41 o 
  -1   1  12     1672.47     1609.49     36.29 o 
   0   1  12     1238.94     1239.83     33.86 o 
   1   1  12     1444.50     1442.39     52.31 o 
   2   1  12      163.50      163.87      9.90 o 
   3   1  12     1355.39     1362.46     32.84 o 
   4   1  12       99.10       84.65      7.47 o 
   5   1  12      819.11      802.30     24.32 o 
   6   1  12      258.77      243.09     17.61 o 
   7   1  12       33.10       27.71     17.14 o 
   8   1  12       31.89       41.29     20.51 o 
   9   1  12      142.96      144.96     24.12 o 
  -9   2  12       18.57       15.53     56.12 o 
  -8   2  12      112.49      128.13     27.06 o 
  -7   2  12       12.93        2.75     12.75 o 
  -6   2  12      146.90      163.29     11.95 o 
  -5   2  12       63.95       69.22     11.53 o 
  -4   2  12     1658.90     1611.48     44.62 o 
  -3   2  12      463.30      408.10     16.71 o 
  -2   2  12      668.19      635.76     16.91 o 
  -1   2  12      140.75      137.25      6.93 o 
   0   2  12     2796.51     2683.47     61.24 o 
   1   2  12      171.85      155.70     11.46 o 
   2   2  12      754.25      701.18     21.01 o 
   3   2  12      474.60      443.62     14.77 o 
   4   2  12     1559.01     1539.31     38.45 o 
   5   2  12       61.15       58.01      9.05 o 
   6   2  12      167.58      151.41     23.22 o 
   7   2  12        8.25        0.02     17.13 o 
   8   2  12       98.36       82.22     26.76 o 
   9   2  12       19.67       19.42     24.17 o 
  -9   3  12      168.51      162.85     45.76 o 
  -8   3  12       20.39       38.92     26.50 o 
  -7   3  12       24.74       25.20     20.15 o 
  -6   3  12      198.98      196.55     27.58 o 
  -5   3  12      265.18      332.79     21.49 o 
  -4   3  12       70.60       65.56     12.37 o 
  -3   3  12      673.91      660.02     44.60 o 
  -2   3  12      795.82      734.42     42.65 o 
  -1   3  12      380.81      403.32     30.90 o 
   0   3  12      137.20      157.89     15.83 o 
   1   3  12      352.72      353.69     19.17 o 
   2   3  12      701.70      697.72     29.30 o 
   3   3  12      765.72      748.65     24.43 o 
   4   3  12       83.46       76.15     10.99 o 
   5   3  12      243.80      266.62     14.59 o 
   6   3  12      178.83      136.45     16.07 o 
   7   3  12       16.54        3.90     17.20 o 
   8   3  12       22.34       -0.62     23.19 o 
   9   3  12      184.90      205.44     39.11 o 
  -9   4  12        9.04       27.84     47.13 o 
  -8   4  12       57.99       96.43     25.80 o 
  -7   4  12       41.44       43.92     12.73 o 
  -6   4  12      102.94      121.72     18.74 o 
  -5   4  12      387.68      421.19     24.75 o 
  -4   4  12      695.89      649.54     42.06 o 
  -3   4  12      263.16      222.57     25.82 o 
  -2   4  12      204.41      201.44     23.08 o 
  -1   4  12     1273.97     1243.77     71.62 o 
   0   4  12      611.66      640.98     18.97 o 
   1   4  12     1467.80     1507.72     49.30 o 
   2   4  12      136.16      132.24     13.67 o 
   3   4  12      260.19      243.44     14.62 o 
   4   4  12      644.21      643.15     24.97 o 
   5   4  12      399.73      396.02     18.88 o 
   6   4  12       89.10       74.17     19.42 o 
   7   4  12       55.44       61.38     17.46 o 
   8   4  12       42.02       36.42     23.96 o 
   9   4  12       10.41       10.37     24.66 o 
  -8   5  12       75.75       66.35     25.63 o 
  -7   5  12       93.18       96.71     21.91 o 
  -6   5  12      154.45      149.87     18.65 o 
  -5   5  12      457.70      517.24     26.70 o 
  -4   5  12       44.10       74.46     10.95 o 
  -3   5  12      943.83      972.34     63.00 o 
  -2   5  12      677.72      728.10     45.38 o 
  -1   5  12     1030.11      958.72     59.09 o 
   0   5  12      648.14      580.99     43.82 o 
   1   5  12     1168.88     1150.67     40.45 o 
   2   5  12      657.27      686.48     24.38 o 
   3   5  12     1076.43     1197.28     35.93 o 
   4   5  12       45.89       58.60     10.59 o 
   5   5  12      464.11      504.00     21.13 o 
   6   5  12      128.27       94.19     16.95 o 
   7   5  12       90.67       73.38     17.71 o 
   8   5  12       69.94       46.15     20.60 o 
  -8   6  12       28.24       64.06     37.35 o 
  -7   6  12      148.91      129.44     37.74 o 
  -6   6  12       17.89       14.83     18.58 o 
  -5   6  12      144.88      177.46     15.78 o 
  -4   6  12      457.14      472.32     21.66 o 
  -3   6  12      758.72      747.28     51.64 o 
  -2   6  12     1218.87     1185.35     63.79 o 
  -1   6  12      591.62      633.78     43.82 o 
   0   6  12      350.75      316.85     30.90 o 
   1   6  12      534.20      560.91     21.74 o 
   2   6  12     1113.73     1132.82     35.61 o 
   3   6  12      750.36      794.27     33.58 o 
   4   6  12      420.57      492.01     26.09 o 
   5   6  12      152.91      156.48     15.29 o 
   6   6  12       25.40       -7.14     13.88 o 
   7   6  12      162.33      137.81     18.63 o 
   8   6  12       27.13       19.17     21.27 o 
  -8   7  12      141.11      182.85     52.61 o 
  -7   7  12        0.26       13.32     20.79 o 
  -6   7  12      274.94      289.64     30.90 o 
  -5   7  12      112.42      134.87     25.62 o 
  -4   7  12      452.34      408.74     28.17 o 
  -3   7  12       60.76      102.47     28.94 o 
  -2   7  12     1114.50     1165.45     48.12 o 
  -1   7  12      105.03      105.61     27.38 o 
   0   7  12      380.74      388.88     19.90 o 
   1   7  12      120.21      137.39     11.84 o 
   2   7  12     1051.89     1142.77     39.33 o 
   3   7  12       87.20      107.47     15.28 o 
   4   7  12      445.25      450.71     32.60 o 
   5   7  12       88.24       82.06      9.39 o 
   6   7  12      291.50      329.80     23.07 o 
   7   7  12        0.10      -17.21     17.21 o 
   8   7  12      142.63      148.97     28.31 o 
  -7   8  12      160.23      158.34     36.18 o 
  -6   8  12       41.99       49.48     17.96 o 
  -5   8  12      192.05      221.36     47.52 o 
  -4   8  12       81.78       86.00     11.36 o 
  -3   8  12      669.30      630.65     54.38 o 
  -2   8  12       18.58       43.02     28.94 o 
  -1   8  12      597.87      610.91     32.42 o 
   0   8  12      101.80      104.87      8.48 o 
   1   8  12      614.19      670.29     25.74 o 
   2   8  12       18.82       47.33     14.01 o 
   3   8  12      652.47      707.82     29.94 o 
   4   8  12       74.75       91.51     34.29 o 
   5   8  12      205.63      205.22     13.20 o 
   6   8  12       37.86       36.21     13.16 o 
   7   8  12      138.21       92.30     22.95 o 
  -7   9  12       54.58       62.16     22.32 o 
  -6   9  12       64.08       71.24     19.37 o 
  -5   9  12       54.54       60.45     17.01 o 
  -4   9  12       75.93       71.01     20.73 o 
  -3   9  12      361.54      349.95     42.83 o 
  -2   9  12      241.67      285.15     37.55 o 
  -1   9  12       73.64       75.53      9.17 o 
   0   9  12       54.51       49.44      8.94 o 
   1   9  12       71.13       82.15     14.23 o 
   2   9  12      225.59      273.45     26.47 o 
   3   9  12      368.39      439.69     28.59 o 
   4   9  12       69.73       92.53     21.35 o 
   5   9  12       60.16       50.70     11.14 o 
   6   9  12       81.04       86.53     16.57 o 
   7   9  12       53.53       21.56     17.58 o 
  -7  10  12       16.52       37.55     26.99 o 
  -6  10  12       40.71       69.06     20.07 o 
  -5  10  12       59.10       64.38     16.89 o 
  -4  10  12       50.11       38.40     25.03 o 
  -3  10  12       28.99       25.79     12.13 o 
  -2  10  12      136.98      139.79     14.09 o 
  -1  10  12       87.49       94.26     15.78 o 
   0  10  12       54.36       55.29     10.27 o 
   1  10  12       72.27       78.45     10.44 o 
   2  10  12      126.98      150.55     17.90 o 
   3  10  12       23.23       39.79     18.90 o 
   4  10  12       51.63       80.90     22.11 o 
   5  10  12       42.37       42.14     12.43 o 
   6  10  12       43.40       27.74     29.36 o 
   7  10  12       17.27       -0.95     17.34 o 
  -6  11  12       78.92       82.53     25.42 o 
  -5  11  12       26.24       34.02     29.72 o 
  -4  11  12       23.38       30.02     16.29 o 
  -3  11  12       13.76       18.86     15.07 o 
  -2  11  12       55.89       99.17     17.40 o 
  -1  11  12       19.51       22.67     18.16 o 
   0  11  12      261.07      314.38     26.76 o 
   1  11  12       19.66       26.52     10.25 o 
   2  11  12       53.59       70.00     20.19 o 
   3  11  12       19.17       45.58     20.43 o 
   4  11  12       21.51       23.33     23.53 o 
   5  11  12       20.83       18.96     11.01 o 
   6  11  12       77.55       46.26     14.87 o 
  -5  12  12       68.25       72.75     23.47 o 
  -4  12  12       13.52       10.77     18.67 o 
  -3  12  12       17.63       26.99     18.76 o 
  -2  12  12       49.51       69.85     20.18 o 
  -1  12  12        8.70       27.93     20.20 o 
   0  12  12       41.16       47.62     26.20 o 
   1  12  12       14.91       20.40     18.62 o 
   2  12  12       52.35       58.94     10.24 o 
   3  12  12       19.54       18.86     11.94 o 
   4  12  12        6.23        8.20     33.28 o 
   5  12  12       70.17       59.04     14.11 o 
  -4  13  12        9.79       16.43     25.42 o 
  -3  13  12       66.90       58.57     25.62 o 
  -2  13  12       85.73      107.85     23.79 o 
  -1  13  12       51.85       59.41     23.08 o 
   0  13  12        1.74        0.53     23.22 o 
   1  13  12       52.14       81.76     24.31 o 
   2  13  12       90.22      128.27     23.42 o 
   3  13  12       54.82       57.68     25.08 o 
   4  13  12        5.08       19.68     14.83 o 
  -3  14  12      136.05      155.28     33.25 o 
  -2  14  12        6.75       10.45     25.06 o 
  -1  14  12       59.07       57.12     25.17 o 
   0  14  12        0.40        8.77     24.65 o 
   1  14  12       39.72       57.01     27.35 o 
   2  14  12       10.52       26.09     28.36 o 
   3  14  12      142.75      153.94     32.13 o 
  -1  15  12       13.63       21.90     35.59 o 
   0  15  12       29.28       59.45     35.59 o 
   1  15  12       13.86       44.08     28.84 o 
   1   0  13        0.88        0.42      5.88 o 
   2   0  13     1695.45     1616.56     44.41 o 
   3   0  13      182.70      143.73     10.53 o 
   4   0  13      533.68      571.27     22.56 o 
   5   0  13      144.74      154.62      9.77 o 
   6   0  13      479.81      483.52     24.09 o 
   7   0  13        1.42        0.19     24.62 o 
   8   0  13      196.55      233.48     40.68 o 
   9   0  13        5.71       27.80     24.77 o 
  -9   1  13        3.42       -3.07     33.15 o 
  -8   1  13       33.35       30.46     28.61 o 
  -7   1  13      385.08      469.68     34.56 o 
  -6   1  13       74.61       80.97     11.78 o 
  -5   1  13       60.44       52.70     12.01 o 
  -4   1  13       58.16       51.62     10.57 o 
  -3   1  13     1550.57     1514.09     42.05 o 
  -2   1  13      119.48      120.72      8.43 o 
  -1   1  13      257.89      252.95     12.33 o 
   0   1  13      559.44      553.58     17.89 o 
   1   1  13      288.63      266.64     11.58 o 
   2   1  13      106.04      103.27      8.62 o 
   3   1  13     1477.56     1458.47     35.82 o 
   4   1  13       21.00       18.66      7.30 o 
   5   1  13       62.16       44.38      8.94 o 
   6   1  13       66.33       86.02     13.19 o 
   7   1  13      355.96      384.61     39.90 o 
   8   1  13       35.92       38.70     21.52 o 
   9   1  13        1.72       43.27     24.50 o 
  -8   2  13       62.47       62.29     29.92 o 
  -7   2  13       52.68       67.86     14.30 o 
  -6   2  13      293.99      334.82     18.61 o 
  -5   2  13      478.16      491.80     28.56 o 
  -4   2  13      216.10      186.53     12.55 o 
  -3   2  13       14.42       15.40      8.13 o 
  -2   2  13      919.82      929.34     27.05 o 
  -1   2  13      247.73      254.96     12.03 o 
   0   2  13     1558.67     1500.82     41.08 o 
   1   2  13      241.35      251.17     16.18 o 
   2   2  13      917.69      899.67     27.47 o 
   3   2  13       38.43       38.75      6.87 o 
   4   2  13      245.98      224.95     11.49 o 
   5   2  13      469.05      452.13     18.34 o 
   6   2  13      335.24      351.24     39.31 o 
   7   2  13       45.54       45.22     18.32 o 
   8   2  13       62.88       65.86     21.68 o 
  -8   3  13      125.19      130.89     28.48 o 
  -7   3  13       83.25      108.69     21.56 o 
  -6   3  13      302.13      331.55     26.11 o 
  -5   3  13       65.94      102.31     16.82 o 
  -4   3  13      454.56      424.99     48.90 o 
  -3   3  13       19.54       11.13      7.67 o 
  -2   3  13     1352.29     1352.57     73.19 o 
  -1   3  13       65.54       70.01     19.17 o 
   0   3  13     1474.83     1469.69     50.38 o 
   1   3  13       61.53       70.05     11.49 o 
   2   3  13     1544.45     1491.82     51.29 o 
   3   3  13       20.66        5.10      9.01 o 
   4   3  13      396.23      404.21     21.01 o 
   5   3  13       61.13       93.81     14.30 o 
   6   3  13      302.39      266.92     26.51 o 
   7   3  13       83.51       82.45     18.16 o 
   8   3  13      148.36      157.93     33.85 o 
  -8   4  13        1.37        3.78     27.28 o 
  -7   4  13       18.91       23.35     12.83 o 
  -6   4  13      157.16      149.50     19.82 o 
  -5   4  13       58.62       66.90     20.92 o 
  -4   4  13       66.19       69.72     22.49 o 
  -3   4  13      246.24      212.79     26.21 o 
  -2   4  13       34.80       31.68     22.68 o 
  -1   4  13      103.63      116.17     22.69 o 
   0   4  13      472.96      518.52     32.08 o 
   1   4  13      138.25      142.15     12.73 o 
   2   4  13       36.30       22.55     13.60 o 
   3   4  13      173.11      160.28     11.47 o 
   4   4  13       73.73       84.46     11.77 o 
   5   4  13       43.13       37.56     13.74 o 
   6   4  13      163.74      140.15     20.50 o 
   7   4  13       27.42       41.51     17.44 o 
   8   4  13        1.67       -1.61     21.17 o 
  -8   5  13       40.23       79.61     38.33 o 
  -7   5  13      116.50      147.63     40.87 o 
  -6   5  13       14.04       27.66     43.02 o 
  -5   5  13      199.19      232.70     19.96 o 
  -4   5  13       20.81       30.66     20.92 o 
  -3   5  13       25.83       43.02     25.42 o 
  -2   5  13      170.38      188.92     27.77 o 
  -1   5  13      817.97      785.26     46.17 o 
   0   5  13       10.20       11.55      8.41 o 
   1   5  13      664.90      653.47     28.95 o 
   2   5  13      187.21      192.97     16.49 o 
   3   5  13       29.20       37.75     16.77 o 
   4   5  13        9.89       20.61     12.00 o 
   5   5  13      203.74      199.69     16.22 o 
   6   5  13       13.41        3.26     13.68 o 
   7   5  13      102.27      100.25     21.54 o 
   8   5  13       45.01       33.48     21.26 o 
  -8   6  13       29.08       47.59     26.01 o 
  -7   6  13       42.56       90.24     23.14 o 
  -6   6  13      176.94      198.93     20.61 o 
  -5   6  13       21.86       29.39     14.38 o 
  -4   6  13       45.30       71.18     29.73 o 
  -3   6  13      194.46      172.10     30.51 o 
  -2   6  13      428.85      493.68     44.60 o 
  -1   6  13       13.47       17.21     25.03 o 
   0   6  13      163.45      178.54     24.45 o 
   1   6  13        7.99       26.66     12.17 o 
   2   6  13      386.27      435.32     29.53 o 
   3   6  13      184.98      186.34     19.23 o 
   4   6  13       49.59       41.55     12.01 o 
   5   6  13       20.71        7.66     14.48 o 
   6   6  13      177.61      135.22     16.99 o 
   7   6  13       40.48       39.60     28.46 o 
   8   6  13       31.28        7.98     30.57 o 
  -7   7  13       99.50      103.77     25.03 o 
  -6   7  13        8.82       19.28     18.50 o 
  -5   7  13       35.59       58.89     14.86 o 
  -4   7  13      101.54       76.27     32.07 o 
  -3   7  13      295.24      337.18     36.38 o 
  -2   7  13       68.27       39.50     29.33 o 
  -1   7  13      648.51      661.56     52.42 o 
   0   7  13      316.07      338.75     17.61 o 
   1   7  13      700.87      715.99     32.13 o 
   2   7  13       69.88       63.72     16.94 o 
   3   7  13      298.34      314.37     23.92 o 
   4   7  13      135.15      123.20     13.86 o 
   5   7  13       28.51       19.36     15.18 o 
   6   7  13        8.83       -3.40     27.72 o 
   7   7  13       92.27       70.78     17.35 o 
  -7   8  13       31.62       58.42     22.13 o 
  -6   8  13       34.82       54.10     18.54 o 
  -5   8  13      179.97      191.12     35.59 o 
  -4   8  13      169.75      163.81     14.59 o 
  -3   8  13      252.77      288.28     37.55 o 
  -2   8  13      587.44      639.23     53.60 o 
  -1   8  13      257.09      290.24     37.16 o 
   0   8  13      101.72       94.39     14.67 o 
   1   8  13      246.15      321.74     22.61 o 
   2   8  13      540.01      587.30     32.69 o 
   3   8  13      238.03      216.76     22.36 o 
   4   8  13      163.52      144.48     24.16 o 
   5   8  13      168.94      170.26     17.66 o 
   6   8  13       39.02       24.60     24.26 o 
   7   8  13       26.75        6.39     27.35 o 
  -7   9  13       18.86       43.86     22.38 o 
  -6   9  13      206.31      222.78     44.20 o 
  -5   9  13       23.92       29.05     19.36 o 
  -4   9  13      347.38      342.61     76.47 o 
  -3   9  13       62.64       65.32     35.98 o 
  -2   9  13      139.66      172.10     36.77 o 
  -1   9  13       99.28      100.50      9.60 o 
   0   9  13     1274.68     1329.90     50.20 o 
   1   9  13      106.55       94.57     16.83 o 
   2   9  13      122.34      131.21     20.14 o 
   3   9  13       66.50       69.77     31.29 o 
   4   9  13      380.21      412.40     32.83 o 
   5   9  13       20.70       -1.85     16.71 o 
   6   9  13      198.48      209.84     19.75 o 
   7   9  13       23.02       13.92     15.79 o 
  -6  10  13        4.34        8.08     20.34 o 
  -5  10  13      212.13      191.65     45.96 o 
  -4  10  13       15.32       16.97     24.25 o 
  -3  10  13      273.03      246.38     36.38 o 
  -2  10  13       28.42       34.54     12.22 o 
  -1  10  13      625.29      656.11     32.93 o 
   0  10  13       18.12       43.64      9.76 o 
   1  10  13      610.98      667.23     35.24 o 
   2  10  13       35.45       62.38     35.01 o 
   3  10  13      258.17      260.38     25.98 o 
   4  10  13       12.37       17.50     25.76 o 
   5  10  13      192.59      196.56     19.81 o 
   6  10  13        7.12      -18.02     31.92 o 
  -5  11  13       75.01       82.03     18.96 o 
  -4  11  13      121.08      116.58     17.80 o 
  -3  11  13       93.85      126.07     29.33 o 
  -2  11  13       53.64       68.97     16.72 o 
  -1  11  13      105.05      141.89     19.64 o 
   0  11  13      344.31      332.03     26.86 o 
   1  11  13      118.80      141.55     21.78 o 
   2  11  13       49.95       40.27     22.08 o 
   3  11  13       74.86       74.21     30.31 o 
   4  11  13      112.11      122.96     28.93 o 
   5  11  13       71.50       49.52     32.09 o 
  -5  12  13       13.40        4.30     22.68 o 
  -4  12  13      138.82      152.39     20.22 o 
  -3  12  13       19.19       36.27     19.17 o 
  -2  12  13       81.86      102.04     21.08 o 
  -1  12  13       15.19       38.99     20.77 o 
   0  12  13      215.24      258.77     24.52 o 
   1  12  13       24.09       38.80     22.80 o 
   2  12  13       94.31      106.40     25.17 o 
   3  12  13       15.59       26.74     27.06 o 
   4  12  13      137.74      141.08     31.40 o 
   5  12  13       16.50      -19.05     55.73 o 
  -4  13  13        5.49       40.28     25.42 o 
  -3  13  13       11.47       21.91     22.27 o 
  -2  13  13       97.74      136.15     24.44 o 
  -1  13  13       59.65       71.27     23.87 o 
   0  13  13       15.67       24.16     23.51 o 
   1  13  13       69.87       75.61     35.59 o 
   2  13  13       96.37      122.40     27.78 o 
   3  13  13       11.57       -0.43     29.45 o 
   4  13  13       11.46       17.97     31.96 o 
  -2  14  13        6.67       32.95     25.46 o 
  -1  14  13        8.48       14.31     25.75 o 
   0  14  13        2.97      -26.20     26.29 o 
   1  14  13        5.10       31.07     30.70 o 
   2  14  13        6.02       28.72     29.65 o 
   0   0  14      263.60      235.87     24.25 o 
   1   0  14      149.25      151.07     10.26 o 
   2   0  14       38.32       49.35      9.11 o 
   3   0  14       21.27       26.60      9.40 o 
   4   0  14       48.94       51.84     11.53 o 
   5   0  14        7.11       -3.00      8.31 o 
   6   0  14       21.85       29.83     12.33 o 
   7   0  14       26.49       52.34     26.56 o 
   8   0  14      100.93      164.53     32.33 o 
  -8   1  14        1.73        5.91     29.33 o 
  -7   1  14       26.99       68.71     25.65 o 
  -6   1  14       93.57       90.24     12.46 o 
  -5   1  14      128.12      134.40     19.77 o 
  -4   1  14      359.17      367.50     25.49 o 
  -3   1  14      234.82      261.00     14.54 o 
  -2   1  14      140.28      148.77     10.15 o 
  -1   1  14      165.75      164.91     10.49 o 
   0   1  14       41.83       27.14      6.73 o 
   1   1  14      144.17      144.45      7.83 o 
   2   1  14      205.21      190.41      7.79 o 
   3   1  14      239.26      275.21     15.81 o 
   4   1  14      318.69      327.23     15.19 o 
   5   1  14      113.89      112.48     10.36 o 
   6   1  14       91.97       68.22     28.55 o 
   7   1  14       30.36       38.30     26.36 o 
   8   1  14        4.90       17.91     31.92 o 
  -8   2  14       24.56       27.46     29.21 o 
  -7   2  14       54.49       70.15     25.06 o 
  -6   2  14       99.83      103.26     23.33 o 
  -5   2  14      138.41      130.64     19.43 o 
  -4   2  14      543.73      536.10     31.22 o 
  -3   2  14       70.51       59.11      9.29 o 
  -2   2  14       90.57       86.01      8.46 o 
  -1   2  14       98.86       93.21      8.07 o 
   0   2  14      878.09      865.52     26.15 o 
   1   2  14       83.47       68.58     12.59 o 
   2   2  14      112.53      113.82      8.97 o 
   3   2  14       94.07       97.73     10.46 o 
   4   2  14      593.44      580.31     19.26 o 
   5   2  14      165.38      182.42     11.52 o 
   6   2  14      103.33       57.20     24.38 o 
   7   2  14       52.24       47.91     28.21 o 
   8   2  14       28.44        4.85     33.28 o 
  -8   3  14        9.45        9.27     28.16 o 
  -7   3  14       11.15       -2.77     13.36 o 
  -6   3  14       85.83      124.70     21.90 o 
  -5   3  14      686.98      667.80     34.62 o 
  -4   3  14      378.86      402.61     36.57 o 
  -3   3  14       84.15       60.49     10.06 o 
  -2   3  14      153.20      127.03     29.53 o 
  -1   3  14     1878.70     1959.72     63.83 o 
   0   3  14      252.13      298.48     18.06 o 
   1   3  14     1805.90     1854.56     65.13 o 
   2   3  14      163.72      162.10     11.11 o 
   3   3  14       72.69       65.03     10.41 o 
   4   3  14      356.82      348.37     20.07 o 
   5   3  14      652.74      658.84     28.53 o 
   6   3  14       80.66      119.75     35.98 o 
   7   3  14        7.49      -12.68     36.76 o 
   8   3  14        3.86       -5.72     34.24 o 
  -8   4  14        6.08       14.12     28.07 o 
  -7   4  14       44.37       49.04     13.70 o 
  -6   4  14      145.52      163.13     20.91 o 
  -5   4  14      165.01      170.17     18.11 o 
  -4   4  14      464.37      386.18     44.99 o 
  -3   4  14      780.31      755.10     48.12 o 
  -2   4  14      202.07      213.57     27.38 o 
  -1   4  14      344.04      349.32     35.21 o 
   0   4  14      715.61      774.49     30.62 o 
   1   4  14      330.90      354.64     21.19 o 
   2   4  14      209.59      195.59     17.29 o 
   3   4  14      697.24      646.78     24.66 o 
   4   4  14      488.11      466.89     22.62 o 
   5   4  14      204.76      196.32     16.39 o 
   6   4  14      152.52      119.46     38.72 o 
   7   4  14       50.35       67.40     31.11 o 
   8   4  14       11.82       -3.38     21.30 o 
  -8   5  14       83.22       87.13     28.54 o 
  -7   5  14       87.04       86.83     24.51 o 
  -6   5  14      158.17      151.75     28.75 o 
  -5   5  14      171.47      155.30     17.23 o 
  -4   5  14      542.75      524.44    109.34 o 
  -3   5  14       70.08      117.73     28.55 o 
  -2   5  14     1093.24     1133.20     65.74 o 
  -1   5  14      199.92      245.64     29.73 o 
   0   5  14      530.27      579.89     47.34 o 
   1   5  14      177.45      199.32     20.73 o 
   2   5  14     1110.60     1100.45     43.15 o 
   3   5  14       67.88       82.76     11.06 o 
   4   5  14      590.39      612.46     25.70 o 
   5   5  14      178.81      164.43     16.19 o 
   6   5  14      137.57      126.68     29.04 o 
   7   5  14       93.00       70.71     54.95 o 
   8   5  14       76.80       62.90     21.63 o 
  -7   6  14      136.77      127.20     24.46 o 
  -6   6  14       65.06       87.83     20.23 o 
  -5   6  14       25.11       42.45     14.91 o 
  -4   6  14      106.92      120.86     33.25 o 
  -3   6  14      978.38     1019.65     62.99 o 
  -2   6  14      261.96      314.49     35.20 o 
  -1   6  14      465.25      493.29     46.16 o 
   0   6  14       88.79      101.54     11.15 o 
   1   6  14      426.45      508.54     26.92 o 
   2   6  14      327.93      368.38     24.34 o 
   3   6  14      937.28      950.44     42.00 o 
   4   6  14      104.13       86.80     13.50 o 
   5   6  14       29.86       20.60     15.27 o 
   6   6  14       50.02       29.01     30.51 o 
   7   6  14      136.87       95.54     17.98 o 
  -7   7  14       73.63      124.34     43.22 o 
  -6   7  14       34.90       47.35     19.51 o 
  -5   7  14       65.29       74.47     15.29 o 
  -4   7  14       73.86       70.40     34.42 o 
  -3   7  14      212.70      250.72     35.59 o 
  -2   7  14      112.57      140.02     33.25 o 
  -1   7  14      372.67      389.22     39.90 o 
   0   7  14       33.76       47.86     17.60 o 
   1   7  14      338.11      371.63     23.35 o 
   2   7  14      127.70      142.32     30.51 o 
   3   7  14      219.09      218.39     22.79 o 
   4   7  14       74.97       63.31     13.50 o 
   5   7  14       68.53       53.19     16.15 o 
   6   7  14       41.83       30.50     35.01 o 
   7   7  14       72.79       84.63     21.33 o 
  -7   8  14       10.82       48.09     31.29 o 
  -6   8  14       42.17       60.96     41.65 o 
  -5   8  14       18.36       45.39     23.27 o 
  -4   8  14      145.58      180.70     38.72 o 
  -3   8  14        0.20       14.08     34.81 o 
  -2   8  14      209.55      224.52     36.77 o 
  -1   8  14       11.01       11.34     33.24 o 
   0   8  14      109.98      115.97     13.69 o 
   1   8  14       22.07       39.02     15.71 o 
   2   8  14      223.85      252.51     22.20 o 
   3   8  14        0.51      -11.84     20.91 o 
   4   8  14      119.87      110.42     14.96 o 
   5   8  14       16.29       17.52     16.19 o 
   6   8  14       36.87        1.92     31.26 o 
   7   8  14        9.67       -8.01     29.36 o 
  -6   9  14      121.50      117.44     28.16 o 
  -5   9  14        0.57       25.18     33.44 o 
  -4   9  14       29.81       43.02     40.68 o 
  -3   9  14       38.31       45.37     37.16 o 
  -2   9  14       86.92      104.04     37.55 o 
  -1   9  14       20.94       33.92     35.79 o 
   0   9  14       37.91       55.15     14.37 o 
   1   9  14       23.05       32.12     17.03 o 
   2   9  14       83.67       77.05     20.61 o 
   3   9  14       43.17       60.20     23.00 o 
   4   9  14       38.54       53.71     25.54 o 
   5   9  14        2.75      -15.36     16.33 o 
   6   9  14      131.41      115.06     35.63 o 
  -6  10  14       10.08       13.68     20.39 o 
  -5  10  14       47.57       51.30     17.47 o 
  -4  10  14       55.60      112.64     43.02 o 
  -3  10  14        1.94      -10.17     39.89 o 
  -2  10  14       12.11       46.15     42.63 o 
  -1  10  14       13.96       32.58     15.17 o 
   0  10  14      154.39      200.20     24.84 o 
   1  10  14       17.64       22.51     18.89 o 
   2  10  14        5.15       -9.78     33.24 o 
   3  10  14        4.20        3.94     24.24 o 
   4  10  14       41.73       42.16     28.41 o 
   5  10  14       52.93       53.93     31.69 o 
   6  10  14       15.22      -32.29     36.41 o 
  -5  11  14       31.75       39.19     26.40 o 
  -4  11  14       17.69       36.76     44.98 o 
  -3  11  14       15.79       23.08     46.54 o 
  -2  11  14      134.42      174.25     18.23 o 
  -1  11  14       81.25       92.79     18.99 o 
   0  11  14        0.48       32.17     18.92 o 
   1  11  14      101.78      107.68     26.79 o 
   2  11  14      142.62      145.53     24.75 o 
   3  11  14       18.97       -9.10     26.99 o 
   4  11  14       14.97       -4.14     32.85 o 
   5  11  14       35.66       35.97     32.85 o 
  -4  12  14       19.50       20.64     18.64 o 
  -3  12  14      234.33      260.51     28.94 o 
  -2  12  14       33.78       56.47     20.53 o 
  -1  12  14      157.86      174.26     22.88 o 
   0  12  14       29.99       33.85     21.87 o 
   1  12  14      142.12      166.06     24.91 o 
   2  12  14       28.75       39.45     39.50 o 
   3  12  14      263.35      283.13     31.77 o 
   4  12  14       18.49        1.45     31.21 o 
  -3  13  14       25.01       88.17     23.49 o 
  -2  13  14       99.00      146.01     24.64 o 
  -1  13  14       74.68       89.39     24.90 o 
   0  13  14        1.62       18.11     23.90 o 
   1  13  14       68.01       83.94     26.53 o 
   2  13  14      101.95      114.39     29.91 o 
   3  13  14       34.24       61.23     31.33 o 
   1   0  15     1072.04     1029.83     30.46 o 
   2   0  15      445.84      392.91     17.80 o 
   3   0  15      406.22      449.86     20.18 o 
   4   0  15       67.71       51.34      7.65 o 
   5   0  15        0.27      -10.27     10.58 o 
   6   0  15       54.88       41.32     13.99 o 
   7   0  15      129.89      150.32     28.96 o 
   8   0  15       44.46       38.11     33.12 o 
  -8   1  15       69.69       82.12     33.05 o 
  -7   1  15      111.97      134.16     27.62 o 
  -6   1  15       76.72       65.91     12.53 o 
  -5   1  15       44.22       24.16     19.55 o 
  -4   1  15      364.91      398.02     20.83 o 
  -3   1  15      268.34      255.55     15.06 o 
  -2   1  15      998.19     1057.45     31.68 o 
  -1   1  15      627.77      624.32     21.08 o 
   0   1  15      290.68      251.88     16.05 o 
   1   1  15      604.78      586.93     17.14 o 
   2   1  15      963.33     1029.60     26.52 o 
   3   1  15      243.56      227.90     11.94 o 
   4   1  15      338.77      334.48     15.19 o 
   5   1  15       44.25       46.12      9.99 o 
   6   1  15       63.71       29.67     25.30 o 
   7   1  15      110.36      113.25     46.94 o 
   8   1  15       85.34      105.90     34.73 o 
  -8   2  15        0.42       16.46     30.00 o 
  -7   2  15       84.40      105.90     26.61 o 
  -6   2  15      107.63      127.61     12.87 o 
  -5   2  15       53.39       40.89     19.31 o 
  -4   2  15      177.19      170.99     13.34 o 
  -3   2  15       24.38       18.13      9.86 o 
  -2   2  15      166.61      179.63     11.40 o 
  -1   2  15      216.41      221.59     13.72 o 
   0   2  15      529.55      547.93     19.86 o 
   1   2  15      287.62      286.56     20.55 o 
   2   2  15      221.79      262.28     14.16 o 
   3   2  15       28.95       15.21     10.19 o 
   4   2  15      149.27      128.40     13.52 o 
   5   2  15       54.27       39.56     14.16 o 
   6   2  15      139.10      149.13     26.56 o 
   7   2  15       91.32       84.94     30.01 o 
   8   2  15        1.57       13.46     35.35 o 
  -8   3  15        6.52       17.12     29.30 o 
  -7   3  15      118.09      164.64     26.92 o 
  -6   3  15       54.66       54.32     21.70 o 
  -5   3  15      122.84      138.40     32.07 o 
  -4   3  15       10.22        3.28     15.34 o 
  -3   3  15       52.76       36.84     13.10 o 
  -2   3  15        9.10        2.32     11.34 o 
  -1   3  15      710.15      697.91     33.45 o 
   0   3  15       10.56        4.23     11.62 o 
   1   3  15      622.10      629.17     29.88 o 
   2   3  15       11.17        3.52      8.30 o 
   3   3  15       49.91       15.05     10.43 o 
   4   3  15       21.76       29.31     12.15 o 
   5   3  15      122.32      145.60     15.92 o 
   6   3  15       38.11        9.59     26.66 o 
   7   3  15      103.43      152.87     32.11 o 
   8   3  15        8.66      -29.98     36.37 o 
  -7   4  15       71.35       97.12     29.53 o 
  -6   4  15       61.22      116.47     21.18 o 
  -5   4  15       18.84       45.74     18.97 o 
  -4   4  15       27.24       26.47     23.86 o 
  -3   4  15       95.10       82.77     10.76 o 
  -2   4  15       61.57       68.84     26.21 o 
  -1   4  15       67.06       57.68     12.52 o 
   0   4  15        0.65       -5.71     10.97 o 
   1   4  15       76.52       63.13     14.33 o 
   2   4  15       59.75       45.60     15.91 o 
   3   4  15      106.84       84.51     11.27 o 
   4   4  15       19.66       11.78     12.45 o 
   5   4  15       22.83       37.13     14.86 o 
   6   4  15       42.71       47.02     26.58 o 
   7   4  15       72.77       30.38     41.07 o 
  -7   5  15       98.23      137.05     28.55 o 
  -6   5  15       53.81       55.20     30.51 o 
  -5   5  15        7.11       20.38     15.81 o 
  -4   5  15       19.34       -6.75     17.01 o 
  -3   5  15       66.07       80.18     28.94 o 
  -2   5  15      121.25      129.46     29.33 o 
  -1   5  15      228.35      242.51     32.47 o 
   0   5  15       36.50       53.35     11.53 o 
   1   5  15      250.04      234.12     20.28 o 
   2   5  15      124.61      131.80     17.60 o 
   3   5  15       68.40       57.31     11.10 o 
   4   5  15       16.59        6.75     13.16 o 
   5   5  15        2.09      -14.64     14.64 o 
   6   5  15       49.80       50.12     38.72 o 
   7   5  15       98.21       87.29     55.15 o 
  -7   6  15       58.13       97.27     25.58 o 
  -6   6  15       74.78       97.11     20.60 o 
  -5   6  15       58.88       93.75     15.75 o 
  -4   6  15       60.36       72.36     33.64 o 
  -3   6  15      109.01      159.58     33.64 o 
  -2   6  15      441.59      468.64     47.72 o 
  -1   6  15      121.65      125.16     33.25 o 
   0   6  15      101.97      103.34     12.54 o 
   1   6  15       95.36      111.73     16.15 o 
   2   6  15      440.13      444.47     28.41 o 
   3   6  15      123.96      168.72     21.34 o 
   4   6  15       55.54       39.12     13.59 o 
   5   6  15       60.92       41.32     25.39 o 
   6   6  15       73.21       62.85     31.95 o 
   7   6  15       63.16       33.04     35.75 o 
  -7   7  15       35.26       63.75     30.70 o 
  -6   7  15       38.28       52.88     20.74 o 
  -5   7  15       39.26       69.00     15.98 o 
  -4   7  15      289.97      380.98     43.03 o 
  -3   7  15       57.70       42.63     34.42 o 
  -2   7  15      278.57      287.11     38.33 o 
  -1   7  15       62.73       56.32     32.85 o 
   0   7  15      541.43      524.47     26.42 o 
   1   7  15       52.68       55.52     16.13 o 
   2   7  15      276.52      311.52     23.16 o 
   3   7  15       51.85       55.20     21.34 o 
   4   7  15      282.03      305.44     20.71 o 
   5   7  15       52.06       40.19     16.54 o 
   6   7  15       49.91       16.85     30.57 o 
   7   7  15       35.49        2.36     61.99 o 
  -6   8  15       59.68       78.65     43.22 o 
  -5   8  15      146.90      145.50     43.81 o 
  -4   8  15       61.75      106.38     40.68 o 
  -3   8  15      405.86      453.76     46.55 o 
  -2   8  15        7.45       45.37     36.37 o 
  -1   8  15      347.18      383.73     42.64 o 
   0   8  15       85.21      132.87     14.82 o 
   1   8  15      339.82      367.82     26.77 o 
   2   8  15        5.25        7.48     19.87 o 
   3   8  15      384.31      396.98     31.76 o 
   4   8  15       82.31      115.11     26.77 o 
   5   8  15      136.76      117.01     19.28 o 
   6   8  15       50.61       18.09     33.96 o 
  -6   9  15       35.63       68.53     26.99 o 
  -5   9  15      219.15      308.22     49.67 o 
  -4   9  15      154.29      226.47     48.50 o 
  -3   9  15       67.62       81.74     41.46 o 
  -2   9  15      102.88      154.89     40.68 o 
  -1   9  15      275.75      327.00     46.55 o 
   0   9  15      264.41      288.20     23.28 o 
   1   9  15      312.59      375.82     29.34 o 
   2   9  15      116.19      107.13     22.45 o 
   3   9  15       57.70       70.90     24.51 o 
   4   9  15      172.12      157.35     28.00 o 
   5   9  15      225.88      248.17     34.15 o 
   6   9  15       37.38       14.67     36.44 o 
  -5  10  15        7.07       53.58     50.84 o 
  -4  10  15       92.86      145.50     47.72 o 
  -3  10  15        7.65        1.56     46.15 o 
  -2  10  15      117.88      136.90     45.37 o 
  -1  10  15       17.91       34.16     15.33 o 
   0  10  15      435.67      530.98     30.46 o 
   1  10  15       18.64        0.61     19.76 o 
   2  10  15      140.78      122.11     24.58 o 
   3  10  15       14.82        0.88     25.58 o 
   4  10  15      112.01      139.62     29.80 o 
   5  10  15        3.73      -32.25     32.25 o 
  -4  11  15       13.40       13.30     48.50 o 
  -3  11  15       23.90       93.09     48.89 o 
  -2  11  15       69.60      123.59     49.67 o 
  -1  11  15       32.80       41.93     18.61 o 
   0  11  15       35.91       69.90     25.03 o 
   1  11  15       42.24       61.04     22.66 o 
   2  11  15       64.51      107.73     25.36 o 
   3  11  15       12.20       -3.45     27.54 o 
   4  11  15       13.49        3.11     30.88 o 
  -3  12  15       19.51       51.24     51.24 o 
  -2  12  15        9.25       21.12     51.24 o 
  -1  12  15       12.97       12.82     21.37 o 
   0  12  15       18.47       27.77     22.04 o 
   1  12  15        5.47       14.72     23.67 o 
   2  12  15        9.03        6.58     27.41 o 
   3  12  15       16.10        1.42     29.97 o 
  -1  13  15        1.10        1.01     24.64 o 
   0  13  15       14.51       39.79     25.39 o 
   1  13  15        0.71        8.96     35.00 o 
   0   0  16      192.25      176.83     13.71 o 
   1   0  16       11.92        8.35      8.66 o 
   2   0  16       60.30       54.86     10.09 o 
   3   0  16       92.42      116.15     12.23 o 
   4   0  16      209.28      179.60     11.68 o 
   5   0  16        1.30       -9.18     11.35 o 
   6   0  16       12.65       17.15     25.89 o 
   7   0  16        2.01        1.28     28.28 o 
  -7   1  16        8.65       17.39     28.49 o 
  -6   1  16       16.39        7.70     12.90 o 
  -5   1  16      195.15      193.11     15.43 o 
  -4   1  16      153.00      169.60     14.46 o 
  -3   1  16      211.50      192.36     13.44 o 
  -2   1  16      130.54      131.82     11.24 o 
  -1   1  16      368.23      350.83     17.15 o 
   0   1  16       45.21       66.32      9.13 o 
   1   1  16      354.57      333.46     13.24 o 
   2   1  16      112.93      102.74     10.76 o 
   3   1  16      197.20      186.10     11.07 o 
   4   1  16      154.18      181.77     10.89 o 
   5   1  16      205.14      208.71     19.97 o 
   6   1  16       18.45        3.03     27.49 o 
   7   1  16        8.89        5.39     30.05 o 
  -7   2  16        9.81       32.68     26.76 o 
  -6   2  16       28.95       18.34     11.82 o 
  -5   2  16      280.38      284.50     51.63 o 
  -4   2  16       94.82       97.19     18.58 o 
  -3   2  16      203.58      205.68     13.08 o 
  -2   2  16       85.51       68.12     10.18 o 
  -1   2  16      436.90      437.99     18.61 o 
   0   2  16       71.89       75.50     14.32 o 
   1   2  16      408.87      407.30     20.40 o 
   2   2  16       87.34       63.28     10.04 o 
   3   2  16      217.01      210.61     13.73 o 
   4   2  16      114.66      103.91     13.49 o 
   5   2  16      307.32      314.07     18.74 o 
   6   2  16       20.84       15.45     27.31 o 
   7   2  16        5.09       -4.22     32.42 o 
  -7   3  16       32.12       92.60     28.94 o 
  -6   3  16       86.58       92.52     23.30 o 
  -5   3  16       29.64       33.38     18.77 o 
  -4   3  16      333.12      262.81     23.27 o 
  -3   3  16        6.79       -8.16     12.52 o 
  -2   3  16      146.69      149.36     13.49 o 
  -1   3  16      188.79      149.60     14.03 o 
   0   3  16     1042.01     1123.95     42.56 o 
   1   3  16      192.77      159.91     16.64 o 
   2   3  16      135.02      130.69     10.67 o 
   3   3  16       11.69        2.99     13.77 o 
   4   3  16      315.92      296.79     19.52 o 
   5   3  16       33.58       20.79     14.83 o 
   6   3  16       84.28       38.89     29.07 o 
   7   3  16       35.70       18.82     34.42 o 
  -7   4  16       34.24       40.38     25.70 o 
  -6   4  16       62.76       88.42     21.99 o 
  -5   4  16      280.31      247.96     39.90 o 
  -4   4  16       58.91       40.11     33.25 o 
  -3   4  16      172.51      136.39     17.41 o 
  -2   4  16      185.71      150.93     23.47 o 
  -1   4  16      610.54      609.60     27.47 o 
   0   4  16      168.50      190.51     15.45 o 
   1   4  16      619.52      647.54     30.64 o 
   2   4  16      185.02      173.35     13.19 o 
   3   4  16      157.64      137.12     12.84 o 
   4   4  16       40.92       38.44     14.32 o 
   5   4  16      321.32      328.53     22.32 o 
   6   4  16       51.44       58.14     30.33 o 
   7   4  16       33.97      -24.79     35.40 o 
  -7   5  16       97.59      119.28     27.11 o 
  -6   5  16       33.89       62.41     21.92 o 
  -5   5  16       19.61       53.72     17.46 o 
  -4   5  16       55.60       32.67     35.79 o 
  -3   5  16      604.89      719.03     59.07 o 
  -2   5  16       27.47       43.02     31.68 o 
  -1   5  16      230.44      227.23     14.66 o 
   0   5  16      307.77      326.98     20.73 o 
   1   5  16      221.76      211.57     18.29 o 
   2   5  16       18.19       29.55     17.44 o 
   3   5  16      641.79      658.81     31.35 o 
   4   5  16       48.64       26.95     13.84 o 
   5   5  16       18.30        0.66     15.84 o 
   6   5  16       26.74      -29.14     29.14 o 
   7   5  16      124.71      112.27     38.48 o 
  -6   6  16       60.42       56.03     25.81 o 
  -5   6  16        5.63       29.06     16.80 o 
  -4   6  16      190.46      220.60     40.68 o 
  -3   6  16       33.52       70.01     35.20 o 
  -2   6  16      385.71      429.11     42.25 o 
  -1   6  16        5.50        1.17     32.46 o 
   0   6  16       10.98        0.48     13.03 o 
   1   6  16        7.20        1.96     15.47 o 
   2   6  16      421.63      428.16     37.75 o 
   3   6  16       29.97       31.14     11.60 o 
   4   6  16      160.29      149.68     15.74 o 
   5   6  16        8.40       -3.18     15.51 o 
   6   6  16       48.85      -19.84     31.65 o 
  -6   7  16       26.80       51.44     21.65 o 
  -5   7  16       13.67       35.59     43.41 o 
  -4   7  16       25.33       55.93     39.50 o 
  -3   7  16      145.54      213.95     42.24 o 
  -2   7  16       27.88       49.28     38.72 o 
  -1   7  16       67.75       55.15     35.98 o 
   0   7  16      105.87      110.62     15.62 o 
   1   7  16       60.35       62.24     18.32 o 
   2   7  16       22.44       12.11     19.31 o 
   3   7  16      160.43      171.90     24.29 o 
   4   7  16       34.07       13.49     25.69 o 
   5   7  16        6.07      -27.27     28.47 o 
   6   7  16       27.21       12.78     35.98 o 
  -5   8  16        2.51       33.64     45.37 o 
  -4   8  16       92.66      168.57     45.37 o 
  -3   8  16        0.69      -12.52     43.41 o 
  -2   8  16        4.34       40.28     39.50 o 
  -1   8  16       29.87       55.15     39.11 o 
   0   8  16      159.80      183.01     17.51 o 
   1   8  16       37.93       65.98     19.16 o 
   2   8  16        7.25       -7.56     21.23 o 
   3   8  16        0.83      -12.04     24.04 o 
   4   8  16      101.51      110.73     29.16 o 
   5   8  16        3.33      -28.51     30.80 o 
  -5   9  16       43.48      121.64     50.45 o 
  -4   9  16       34.50       96.21     48.50 o 
  -3   9  16        2.19       63.75     45.37 o 
  -2   9  16      204.02      211.22     46.15 o 
  -1   9  16       82.07       68.84     43.81 o 
   0   9  16       19.31       12.84     16.22 o 
   1   9  16       92.44      117.04     21.52 o 
   2   9  16      216.15      244.25     25.94 o 
   3   9  16        3.39        0.69     25.70 o 
   4   9  16       40.12       31.61     29.30 o 
   5   9  16       29.11        6.10     33.62 o 
  -4  10  16       12.56       48.11     48.11 o 
  -3  10  16       89.81      100.52     48.11 o 
  -2  10  16       46.32      100.52     48.11 o 
  -1  10  16      105.38      103.65     47.72 o 
   0  10  16        0.87       21.91     31.09 o 
   1  10  16      130.68      156.81     23.49 o 
   2  10  16       40.41       42.53     24.91 o 
   3  10  16       75.71       58.26     27.97 o 
   4  10  16       13.82      -14.25     36.18 o 
  -3  11  16       63.61       76.27     52.41 o 
  -2  11  16      112.23       82.14     50.85 o 
  -1  11  16       69.21      115.77     50.45 o 
   0  11  16        1.98       -0.26     20.79 o 
   1  11  16       40.40       66.79     24.19 o 
   2  11  16      109.37      134.13     60.82 o 
   3  11  16       58.45       56.81     30.74 o 
  -2  12  16       75.56      144.72     53.97 o 
  -1  12  16        5.75       14.10     25.42 o 
   0  12  16       45.31       46.47     23.79 o 
   1  12  16        4.46       19.67     25.82 o 
   2  12  16       69.48      119.67     29.64 o 
   1   0  17       94.88       89.67      7.30 o 
   2   0  17      106.98      128.10     12.18 o 
   3   0  17      143.88      124.59     13.46 o 
   4   0  17       49.48       74.73      9.35 o 
   5   0  17        4.46       -9.93     13.03 o 
   6   0  17        0.68      -12.47     33.64 o 
   7   0  17       46.18       19.13     30.86 o 
  -7   1  17        8.75       30.27     29.88 o 
  -6   1  17      119.00      119.45     27.39 o 
  -5   1  17       13.58        8.49     10.89 o 
  -4   1  17       81.84       72.31     13.68 o 
  -3   1  17        9.56        8.53     11.88 o 
  -2   1  17      136.25      143.63     12.43 o 
  -1   1  17        5.55       -4.41     10.04 o 
   0   1  17       33.30       30.99      6.27 o 
   1   1  17        2.32       -4.76      6.97 o 
   2   1  17      128.61      120.41     11.95 o 
   3   1  17       12.15       11.51     11.65 o 
   4   1  17       74.34       69.93      9.96 o 
   5   1  17        8.37       -6.91     23.86 o 
   6   1  17      105.38       79.50     44.59 o 
   7   1  17        7.72        1.51     31.92 o 
  -7   2  17       99.20      146.84     40.48 o 
  -6   2  17        8.41       12.08     24.67 o 
  -5   2  17       29.06       36.80     20.98 o 
  -4   2  17       11.34       -3.32     21.71 o 
  -3   2  17      111.56      112.37     17.12 o 
  -2   2  17       28.29       16.16     10.97 o 
  -1   2  17      200.76      229.07     17.92 o 
   0   2  17       46.33       33.68     16.43 o 
   1   2  17      220.35      231.22     13.59 o 
   2   2  17       44.98       33.83     11.20 o 
   3   2  17      113.95      107.93     12.98 o 
   4   2  17       10.87        1.35     13.04 o 
   5   2  17       39.01       29.98     23.74 o 
   6   2  17        8.30      -19.24     28.32 o 
   7   2  17       90.44      110.69     35.12 o 
  -6   3  17       57.17       73.04     29.92 o 
  -5   3  17        5.57        3.77     20.78 o 
  -4   3  17       29.45       26.08     19.56 o 
  -3   3  17      151.37      116.84     15.85 o 
  -2   3  17       51.98       83.25     15.25 o 
  -1   3  17      203.74      204.26     16.34 o 
   0   3  17       19.98       16.09     14.63 o 
   1   3  17      183.13      162.34     18.52 o 
   2   3  17       73.22       80.74     10.86 o 
   3   3  17      162.88      147.27     13.52 o 
   4   3  17       25.25       33.38     14.01 o 
   5   3  17        6.66        5.61     24.21 o 
   6   3  17       39.22       -9.12     47.33 o 
  -6   4  17       38.28       59.99     22.84 o 
  -5   4  17       18.19        9.61     18.28 o 
  -4   4  17       45.74       12.78     18.19 o 
  -3   4  17      144.34      138.34     33.83 o 
  -2   4  17      199.92      179.82     14.51 o 
  -1   4  17      161.53      167.99     14.73 o 
   0   4  17        0.11       10.42     14.27 o 
   1   4  17      135.28      133.18     18.36 o 
   2   4  17      175.57      157.73     11.84 o 
   3   4  17      137.19      126.90     13.57 o 
   4   4  17       53.52       47.11     14.04 o 
   5   4  17       23.08       17.80     16.21 o 
   6   4  17       29.51      -31.68     31.68 o 
  -6   5  17      105.39      163.82     50.06 o 
  -5   5  17       36.02       46.95     18.10 o 
  -4   5  17       98.52      116.95     37.94 o 
  -3   5  17        7.64      -13.30     35.98 o 
  -2   5  17      115.88      155.67     36.77 o 
  -1   5  17       23.94       12.48     11.73 o 
   0   5  17      233.05      267.13     20.98 o 
   1   5  17       16.81        9.74     16.74 o 
   2   5  17      133.18      140.83     20.11 o 
   3   5  17       10.38       -6.75     21.71 o 
   4   5  17       94.52       68.67     14.86 o 
   5   5  17       41.40       32.36     16.84 o 
   6   5  17       90.11       80.30     32.80 o 
  -6   6  17       13.49       26.01     22.07 o 
  -5   6  17       51.98       87.61     47.72 o 
  -4   6  17       28.15       93.48     41.46 o 
  -3   6  17      252.80      251.90     41.07 o 
  -2   6  17        2.04       29.72     38.33 o 
  -1   6  17      291.92      292.19     43.03 o 
   0   6  17       76.11      102.21     15.94 o 
   1   6  17      329.59      330.44     26.31 o 
   2   6  17        6.31      -20.67     32.46 o 
   3   6  17      247.80      259.85     26.00 o 
   4   6  17       12.96       -4.76     28.94 o 
   5   6  17       71.47       37.15     29.18 o 
   6   6  17        8.13      -50.65     50.65 o 
  -5   7  17      124.04      206.91     50.06 o 
  -4   7  17       43.53       29.72     42.63 o 
  -3   7  17      230.91      326.61     46.16 o 
  -2   7  17       95.56       83.70     42.63 o 
  -1   7  17      212.23      233.51     41.85 o 
   0   7  17      149.72      147.22     26.60 o 
   1   7  17      212.38      226.47     21.61 o 
   2   7  17      102.49       98.04     22.03 o 
   3   7  17      245.43      303.17     28.41 o 
   4   7  17       43.38       24.72     27.84 o 
   5   7  17      147.17      134.85     32.57 o 
  -5   8  17        4.58       52.02     50.45 o 
  -4   8  17       46.68       82.53     47.72 o 
  -3   8  17        3.97        0.39     47.32 o 
  -2   8  17       68.81       45.37     43.41 o 
  -1   8  17       34.87       52.02     44.20 o 
   0   8  17      330.89      363.92     26.95 o 
   1   8  17       33.89       24.59     19.90 o 
   2   8  17       82.67       87.60     22.98 o 
   3   8  17        3.82        5.63     25.53 o 
   4   8  17       27.34       -1.56     29.45 o 
   5   8  17        5.13       -4.39     32.88 o 
  -4   9  17       20.25        3.91     50.45 o 
  -3   9  17       17.46       26.60     48.50 o 
  -2   9  17       39.64       75.09     49.67 o 
  -1   9  17       63.40       34.81     48.89 o 
   0   9  17       71.56      101.49     19.23 o 
   1   9  17       58.58       58.02     22.04 o 
   2   9  17       21.23       -5.70     24.09 o 
   3   9  17       19.27       12.30     26.94 o 
   4   9  17       16.77        1.17     30.07 o 
  -3  10  17       13.02       10.95     51.63 o 
  -2  10  17       37.67       79.40     54.37 o 
  -1  10  17       20.04       79.79     50.06 o 
   0  10  17      126.51      171.31     22.30 o 
   1  10  17       12.03       12.17     23.26 o 
   2  10  17       29.17       28.97     30.90 o 
   3  10  17       19.23        8.89     28.90 o 
  -2  11  17        7.29       26.60     52.80 o 
  -1  11  17       10.75       23.86     52.02 o 
   0  11  17        0.09       15.44     21.47 o 
   1  11  17       16.33       35.24     25.59 o 
   2  11  17        7.58      -14.96     28.12 o 
   0   0  18      218.49      181.50     13.84 o 
   1   0  18      329.32      370.43     15.72 o 
   2   0  18        0.63       -1.73      7.75 o 
   3   0  18      110.19      109.71      9.55 o 
   4   0  18        0.88       -4.77     12.57 o 
   5   0  18      252.14      220.44     40.48 o 
   6   0  18        2.61       -3.54     43.22 o 
  -6   1  18       14.19        2.67     28.00 o 
  -5   1  18        5.03      -18.09     23.87 o 
  -4   1  18      225.33      227.69     23.68 o 
  -3   1  18       59.10       42.63     12.89 o 
  -2   1  18      166.72      167.75     13.76 o 
  -1   1  18       71.56       68.51     11.74 o 
   0   1  18      483.46      487.25     17.23 o 
   1   1  18       63.93       52.87     10.56 o 
   2   1  18      147.66      132.21     13.28 o 
   3   1  18       43.38       28.65     13.06 o 
   4   1  18      249.38      249.16     17.43 o 
   5   1  18        6.50      -23.85     25.21 o 
   6   1  18       14.49      -16.38     29.89 o 
  -6   2  18       41.28       22.72     27.11 o 
  -5   2  18      129.80       86.54     43.61 o 
  -4   2  18       53.07       59.53     35.98 o 
  -3   2  18       97.16       90.03     19.75 o 
  -2   2  18      199.66      189.42     19.56 o 
  -1   2  18      149.34      143.90     18.00 o 
   0   2  18        9.54       11.10     16.81 o 
   1   2  18      135.14      113.81     13.00 o 
   2   2  18      186.90      180.50     13.69 o 
   3   2  18       89.90       68.22     13.35 o 
   4   2  18       49.13       46.45     14.85 o 
   5   2  18      152.03      120.95     26.14 o 
   6   2  18       43.12       10.77     30.81 o 
  -6   3  18        3.83       24.93     25.58 o 
  -5   3  18       96.53       82.44     31.09 o 
  -4   3  18       35.75       27.99     35.40 o 
  -3   3  18       99.13       79.36     16.43 o 
  -2   3  18       20.68       24.21     15.78 o 
  -1   3  18       97.07      108.13     17.24 o 
   0   3  18       49.55       43.10     16.92 o 
   1   3  18      109.88      116.64     28.94 o 
   2   3  18       22.07        8.17     11.14 o 
   3   3  18      100.14       77.69     13.51 o 
   4   3  18       41.83       32.26     14.49 o 
   5   3  18       81.07       80.11     27.47 o 
   6   3  18        5.49      -10.93     31.38 o 
  -6   4  18       30.99       31.39     24.75 o 
  -5   4  18       61.63       77.04     20.46 o 
  -4   4  18        4.56       -7.56     25.03 o 
  -3   4  18       40.86       35.01     18.77 o 
  -2   4  18      160.73      149.65     16.26 o 
  -1   4  18       39.54       48.02     22.10 o 
   0   4  18       86.10       79.05     16.57 o 
   1   4  18       41.91       64.68     18.36 o 
   2   4  18      182.63      177.64     22.24 o 
   3   4  18       36.49       34.90     21.98 o 
   4   4  18        6.52      -11.79     33.05 o 
   5   4  18       63.00       47.31     28.57 o 
   6   4  18       37.72       12.11     31.39 o 
  -5   5  18        3.73       28.93     18.91 o 
  -4   5  18       15.01       43.02     41.46 o 
  -3   5  18       32.09       18.38     37.16 o 
  -2   5  18       24.57       67.66     37.55 o 
  -1   5  18        6.49       -8.31     24.05 o 
   0   5  18       16.83        5.90     16.22 o 
   1   5  18        5.63       -0.66     18.31 o 
   2   5  18       25.88       16.74     20.83 o 
   3   5  18       36.12       26.02     33.83 o 
   4   5  18       34.53       21.79     26.02 o 
   5   5  18        4.70      -29.21     29.21 o 
  -5   6  18       44.79       93.48     52.41 o 
  -4   6  18       20.72       -3.91     43.80 o 
  -3   6  18       77.23       70.79     39.89 o 
  -2   6  18       43.99       41.85     41.85 o 
  -1   6  18       42.36       41.07     38.72 o 
   0   6  18       52.51       25.82     16.35 o 
   1   6  18       32.26       53.90     19.02 o 
   2   6  18       47.31       29.09     21.34 o 
   3   6  18       67.52       64.85     24.06 o 
   4   6  18       19.70       11.06     25.75 o 
   5   6  18       47.55        2.14     29.03 o 
  -5   7  18       51.53       67.66     52.02 o 
  -4   7  18       26.62       50.06     48.11 o 
  -3   7  18       40.11       18.77     44.98 o 
  -2   7  18       40.10       62.19     43.41 o 
  -1   7  18       44.46       45.37     41.85 o 
   0   7  18       82.80      118.14     18.23 o 
   1   7  18       41.09       22.58     20.21 o 
   2   7  18       43.41       -1.82     23.22 o 
   3   7  18       40.06       40.39     25.61 o 
   4   7  18       17.65       10.97     28.47 o 
   5   7  18       48.31       58.67     32.77 o 
  -4   8  18        4.79       38.72     51.24 o 
  -3   8  18       70.01       68.84     49.28 o 
  -2   8  18       31.13       81.35     47.33 o 
  -1   8  18       30.76       52.02     45.37 o 
   0   8  18        7.46        8.20     18.29 o 
   1   8  18       21.70        6.82     21.16 o 
   2   8  18       38.37       53.39     24.46 o 
   3   8  18       61.04       56.16     28.64 o 
   4   8  18        3.21      -29.30     29.30 o 
  -3   9  18      122.53      237.81     55.15 o 
  -2   9  18       25.76       -9.00     50.45 o 
  -1   9  18       25.36       38.72     51.24 o 
   0   9  18       26.84       24.24     19.71 o 
   1   9  18       14.53       -5.61     23.44 o 
   2   9  18       29.89       26.02     25.71 o 
   3   9  18      122.95      143.07     31.09 o 
  -2  10  18       86.12      109.12     56.71 o 
  -1  10  18        0.90       40.68     56.71 o 
   0  10  18       79.73      102.95     23.09 o 
   1  10  18        0.82       -2.08     24.65 o 
   2  10  18       85.66      102.51     28.48 o 
   1   0  19      109.02      126.03     13.22 o 
   2   0  19        8.37        1.28     12.82 o 
   3   0  19       35.19       20.00     14.04 o 
   4   0  19        3.04       11.08     12.22 o 
   5   0  19        2.13       -3.72     25.61 o 
  -5   1  19       23.06       11.78     25.32 o 
  -4   1  19       27.70       35.46     28.36 o 
  -3   1  19        9.46        8.93     13.61 o 
  -2   1  19       13.07       11.69     14.92 o 
  -1   1  19       48.69       45.64     12.34 o 
   0   1  19        0.22       -6.25     11.76 o 
   1   1  19       41.43       44.45     19.86 o 
   2   1  19       10.86       13.15     20.33 o 
   3   1  19       12.30        7.80     13.85 o 
   4   1  19       29.66       26.59     15.36 o 
   5   1  19       16.42       10.09     26.90 o 
  -5   2  19       21.00      -23.43     23.43 o 
  -4   2  19        2.91       12.38     24.64 o 
  -3   2  19       27.16       22.65     22.68 o 
  -2   2  19        1.21       -9.52     17.50 o 
  -1   2  19      106.30       94.41     19.31 o 
   0   2  19       78.36       84.23     19.63 o 
   1   2  19      118.40      102.12     21.23 o 
   2   2  19        4.38      -13.70     20.54 o 
   3   2  19       17.47        4.77     21.71 o 
   4   2  19        1.66       21.23     24.20 o 
   5   2  19       14.60       -1.76     26.00 o 
  -5   3  19        5.29      -29.33     29.33 o 
  -4   3  19       11.81       19.00     19.87 o 
  -3   3  19       21.04       15.42     17.92 o 
  -2   3  19      254.58      245.30     21.38 o 
  -1   3  19       21.84       39.98     18.18 o 
   0   3  19       59.52       45.58     22.88 o 
   1   3  19       24.54        8.55     19.61 o 
   2   3  19      250.37      256.51     24.42 o 
   3   3  19       16.27       32.39     23.20 o 
   4   3  19       15.17       28.39     25.28 o 
   5   3  19        6.79      -11.19     28.75 o 
  -5   4  19        4.91       -7.17     21.34 o 
  -4   4  19      118.05      109.72     42.05 o 
  -3   4  19      256.39      223.30     19.87 o 
  -2   4  19       11.79       23.53     16.56 o 
  -1   4  19      137.14      116.93     18.15 o 
   0   4  19       71.92       81.23     18.36 o 
   1   4  19      160.46      153.95     21.02 o 
   2   4  19       12.88       17.85     21.41 o 
   3   4  19      233.13      236.65     26.28 o 
   4   4  19      127.08      122.75     26.67 o 
   5   4  19        3.15        0.87     29.40 o 
  -5   5  19       73.62      125.94     53.58 o 
  -4   5  19       17.94       34.03     47.32 o 
  -3   5  19       58.45       81.35     41.46 o 
  -2   5  19       22.79       16.82     37.16 o 
  -1   5  19      138.33      136.85     19.36 o 
   0   5  19       35.09        4.69     17.49 o 
   1   5  19      117.22      104.52     20.96 o 
   2   5  19       20.94       26.47     27.38 o 
   3   5  19       50.55       52.94     24.80 o 
   4   5  19       21.06       14.41     26.78 o 
   5   5  19       65.66        7.03     41.65 o 
  -4   6  19       69.72      113.82     48.89 o 
  -3   6  19        9.98       23.08     43.41 o 
  -2   6  19       51.92       46.54     44.98 o 
  -1   6  19       46.55       96.61     42.24 o 
   0   6  19      138.59      129.85     19.13 o 
   1   6  19       45.80       63.90     21.13 o 
   2   6  19       53.67       27.15     23.16 o 
   3   6  19       12.23      -11.60     25.17 o 
   4   6  19       57.99       55.00     28.36 o 
  -4   7  19       18.09       95.04     53.19 o 
  -3   7  19       11.33       25.42     49.28 o 
  -2   7  19       19.73       17.21     50.06 o 
  -1   7  19       41.18       75.49     44.59 o 
   0   7  19        1.35      -14.62     32.07 o 
   1   7  19       29.60       12.50     21.30 o 
   2   7  19       15.60        9.12     24.39 o 
   3   7  19       12.65        2.11     27.13 o 
   4   7  19       27.29       24.88     29.79 o 
  -3   8  19       18.36       72.75     53.97 o 
  -2   8  19        1.17       48.89     53.58 o 
  -1   8  19       40.07       89.57     53.19 o 
   0   8  19       23.60        9.15     19.41 o 
   1   8  19       43.76       70.02     23.96 o 
   2   8  19        1.96      -26.01     26.01 o 
   3   8  19       10.10      -14.36     43.41 o 
  -1   9  19        9.73       20.34     54.76 o 
   0   9  19        1.48       15.25     52.80 o 
   1   9  19       10.03       -5.11     24.34 o 
   0   0  20      114.41      132.20     32.07 o 
   1   0  20      122.89      116.32     22.66 o 
   2   0  20        0.38      -17.42     21.33 o 
   3   0  20       10.48        5.96     22.74 o 
   4   0  20       24.57       23.33     23.71 o 
   5   0  20       79.44       56.35     27.88 o 
  -5   1  20       25.76        8.40     26.33 o 
  -4   1  20      121.58       88.49     23.88 o 
  -3   1  20       18.51        7.23     25.03 o 
  -2   1  20      100.54       83.88     21.89 o 
  -1   1  20      144.07      144.36     22.22 o 
   0   1  20       11.65       -9.91     22.68 o 
   1   1  20      147.17      180.35     23.34 o 
   2   1  20      121.63      115.07     22.95 o 
   3   1  20       19.76        8.52     23.27 o 
   4   1  20      125.33      111.80     25.74 o 
   5   1  20       20.59       26.31     28.09 o 
  -4   2  20       62.08       36.09     22.26 o 
  -3   2  20       33.20       39.78     20.33 o 
  -2   2  20       21.76       28.80     22.49 o 
  -1   2  20       38.31       37.48     20.76 o 
   0   2  20       19.27       38.14     20.86 o 
   1   2  20       39.68       49.22     21.80 o 
   2   2  20       36.50        0.88     22.87 o 
   3   2  20       45.70       55.72     24.47 o 
   4   2  20       48.56       43.53     25.98 o 
  -4   3  20       73.98       51.98     47.33 o 
  -3   3  20        0.28      -13.77     19.06 o 
  -2   3  20        8.99        3.51     19.22 o 
  -1   3  20       15.05        5.27     19.03 o 
   0   3  20        1.81        7.12     20.18 o 
   1   3  20       10.47        7.03     24.84 o 
   2   3  20        6.75        0.92     22.92 o 
   3   3  20        1.71      -15.43     24.32 o 
   4   3  20       66.73       91.63     27.64 o 
  -4   4  20        2.74      -13.37     39.89 o 
  -3   4  20       31.24       23.05     22.88 o 
  -2   4  20       39.12       38.98     18.50 o 
  -1   4  20       16.21      -15.99     18.89 o 
   0   4  20        4.24       -2.13     20.23 o 
   1   4  20       14.66        9.53     21.38 o 
   2   4  20       37.67       38.19     23.58 o 
   3   4  20       38.99       43.07     24.90 o 
   4   4  20        4.21       -2.61     27.59 o 
  -3   5  20        2.22       21.90     44.59 o 
  -2   5  20       19.83       30.51     44.59 o 
  -1   5  20        1.09      -17.56     17.56 o 
   0   5  20       46.06       38.67     21.12 o 
   1   5  20        0.33       17.57     21.64 o 
   2   5  20       23.81       14.91     23.88 o 
   3   5  20        3.66       -2.72     25.46 o 
  -3   6  20       15.89       35.98     49.67 o 
  -2   6  20       28.44       16.82     48.89 o 
  -1   6  20       31.47       13.30     44.20 o 
   0   6  20       18.27       -4.47     23.08 o 
   1   6  20       23.07       12.31     22.13 o 
   2   6  20       32.83       12.72     24.52 o 
   3   6  20       24.00       -1.65     26.78 o 
  -2   7  20        0.95      -16.82     53.97 o 
  -1   7  20       38.17       77.83     52.02 o 
   0   7  20       73.96       79.95     20.87 o 
   1   7  20       37.96       45.69     23.23 o 
   2   7  20        0.20       -4.84     25.31 o 
   0   8  20       51.33       44.20     53.19 o 
   1   0  21       89.43       98.77     23.23 o 
   2   0  21        6.92      -11.41     23.27 o 
   3   0  21        4.00       -9.33     24.32 o 
  -3   1  21       29.90       31.45     23.29 o 
  -2   1  21       25.98       34.17     24.84 o 
  -1   1  21       15.02       -1.20     23.02 o 
   0   1  21       24.07       14.61     22.91 o 
   1   1  21       11.08        5.14     22.66 o 
   2   1  21       23.92       15.49     23.37 o 
   3   1  21       30.25       21.57     24.89 o 
  -3   2  21        5.83       -5.63     21.48 o 
  -2   2  21       21.52       26.42     22.35 o 
  -1   2  21       35.82       30.86     22.93 o 
   0   2  21        7.10        3.16     22.27 o 
   1   2  21       40.94       13.53     23.30 o 
   2   2  21       14.77       -2.14     23.43 o 
   3   2  21        5.42      -24.89     24.89 o 
  -3   3  21      130.43       78.08     21.92 o 
  -2   3  21       13.91       18.61     26.01 o 
  -1   3  21       33.85        8.21     22.13 o 
   0   3  21        3.28        3.97     22.35 o 
   1   3  21       21.84       27.54     23.66 o 
   2   3  21       12.69      -22.25     30.90 o 
   3   3  21      140.87      125.73     27.43 o 
  -3   4  21        0.66       23.57     45.17 o 
  -2   4  21       43.75       35.19     20.69 o 
  -1   4  21       18.99       18.57     21.78 o 
   0   4  21        8.79        6.93     27.96 o 
   1   4  21       26.58       29.74     23.69 o 
   2   4  21       47.41       37.96     25.22 o 
   3   4  21        0.24      -26.73     26.73 o 
  -2   5  21        5.01       46.54     45.37 o 
  -1   5  21        4.15      -15.22     20.42 o 
   0   5  21       34.87       34.40     39.70 o 
   1   5  21        4.08      -12.00     23.74 o 
   2   5  21        2.03        0.38     25.25 o 
  -1   6  21       33.58       21.51     48.11 o 
   0   6  21        7.11      -18.31     20.60 o 
   1   6  21       42.25       38.40     24.06 o 
   0   0  22       91.21       58.28     35.98 o 
   1   0  22        0.11      -23.94     24.97 o 
   2   0  22        0.13      -11.19     24.72 o 
  -2   1  22        3.00       14.85     25.17 o 
  -1   1  22       16.21       12.24     24.39 o 
   0   1  22        8.49       -6.31     25.28 o 
   1   1  22       18.82       12.30     29.72 o 
   2   1  22        3.73       -8.21     24.89 o 
  -1   2  22       24.89       -7.70     24.86 o 
   0   2  22       49.60       28.70     25.00 o 
   1   2  22       26.74       23.01     25.75 o 
  -1   3  22        2.03      -19.84     24.09 o 
   0   3  22       38.59       53.38     24.75 o 
   1   3  22        3.40        1.53     24.96 o 
                                                 
